# Supplementary material for: Type 1 interferons and Foxo1 down-regulation play a key role in age-related T-cell exhaustion in mice
Source: Nat Commun. 2024 Feb 26;15:1718. doi: 10.1038/s41467-024-45984-8 (PMC10897180; doi:10.1038/s41467-024-45984-8)
Supplement: Supplementary file 5 — Supplementary Data 1 [file 41467_2024_45984_MOESM5_ESM.xlsx]

## Sheet: Feuille 1
Transcriptomic signature of CD4N cells defiecient for Foxo1 expression
CD4N cells from LNs of Foxo1TKO versus Foxo1Ctrl mice
GSE211365 (Fold Change < 0.66 or > 1.5; p < 0.05). The significance of differences between two series of results was assessed using Student’s unpaired t test
All genes	Fold change Foxo1TKO/Foxo1Ctrl	p value		UP	DOWN
CYSLTR2	7.62246	0.0233408		CYSLTR2	STARD4
IKZF2	7.19355	0.00197083		IKZF2	AQP3
PLAUR	7.036	0.00293698		PLAUR	HLCS
EOMES	6.42612	0.00810268		EOMES	FRY
CCR8	6.23216	0.000340352		CCR8	CCDC126
GGT1	5.36464	0.0176357		GGT1	MAN2A2
5830411N06RIK	4.81682	0.0246881		5830411N06RIK	TRIM35
PENK	4.4442	0.000743925		PENK	STON1
TNFRSF9	3.96725	0.00015503		TNFRSF9	PDE8A
DRC1	3.79006	0.00149955		DRC1	PRKAR2A
CACNB3	3.78951	0.00106177		CACNB3	PPP4R1
CXCR5	3.65987	0.000654669		CXCR5	PHXR4
RGS16	3.39722	0.0193641		RGS16	PRF1
GM3159	3.39417	0.018675		GM3159	PIP5K1B
ART2A-PS	3.38615	0.00298268		ART2A-PS	NCLN
TGM2	3.36565	0.00398568		TGM2	AVEN
NR4A2	3.30899	0.000841629		NR4A2	DUSP22
BCL3	3.20976	0.000808846		BCL3	SEPP1
FRMD4B	3.18342	0.0345948		FRMD4B	LDLRAP1
FOSB	3.09623	0.00014951		FOSB	MAP3K5
FOS	3.05844	0.00145308		FOS	SGMS1
IIGP1	3.01568	0.000649358		IIGP1	CRIM1
CIART	2.99833	0.00301957		CIART	TGIF1
NFKBID	2.99499	0.000421639		NFKBID	2010005H15RIK
XCL1	2.98998	0.00283088		XCL1	STAT4
NR4A1	2.94648	2.42899e-05		NR4A1	TMEM126A
GLA	2.92467	0.00223032		GLA	PRR33
GADD45B	2.91708	0.000565726		GADD45B	ERI2
H2-DMA	2.89684	0.00634072		H2-DMA	PPM1J
CST7	2.89626	9.52427e-05		CST7	CYTH3
SAMD3	2.87579	0.00102779		SAMD3	DSE
ADGRG5	2.87265	7.17093e-05		ADGRG5	ATP10D
PDCD1	2.84938	0.00244064		PDCD1	GSTT2
E2F2	2.80985	0.00045793		E2F2	HEATR5A
MXD1	2.77484	0.00365618		MXD1	TMEM64
SYT11	2.77108	0.025242		SYT11	CALCRL
DLG3	2.72541	0.0017085		DLG3	PDE3B
TRIB1	2.72283	0.00203917		TRIB1	ADGRE5
IL2RB	2.69702	1.87971e-05		IL2RB	SLC17A9
MYB	2.69093	0.000932202		MYB	TYROBP
TCTEX1D4	2.68093	0.0127095		TCTEX1D4	RPS6KA5
BCL6	2.65674	0.000191046		BCL6	AP3M2
OLFR524	2.64994	0.00676646		OLFR524	SMURF1
TNFRSF4	2.55439	0.00208033		TNFRSF4	S1PR4
PLK2	2.47521	0.000843655		PLK2	SARAF
RRAGD	2.46186	0.0014302		RRAGD	MBNL3
GRK5	2.45297	0.0172409		GRK5	ACSBG1
IL1R1	2.44271	0.0354275		IL1R1	MLLT11
GPR83	2.42566	0.000155035		GPR83	FAM101B
ICOSL	2.42445	0.0412352		ICOSL	ZYX
ADCY6	2.39288	0.00165192		ADCY6	S100A10
TSPAN9	2.37788	0.000107327		TSPAN9	ART4
ARHGAP20	2.36971	0.0001682		ARHGAP20	GPR34
DTX1	2.35254	0.000128993		DTX1	CCDC125
DUSP1	2.35162	0.000382023		DUSP1	PIK3R5
JUNB	2.33141	0.000551938		JUNB	MNS1
TNFAIP3	2.29969	0.0287946		TNFAIP3	BCL9L
NR4A3	2.28676	0.000510464		NR4A3	CNGA1
SIK1	2.2714	0.00694023		SIK1	AFF3
SEMA7A	2.24897	0.0337463		SEMA7A	LYPD6B
DUSP10	2.20045	0.000757867		DUSP10	SQLE
H2-DMB2	2.19835	0.0251435		H2-DMB2	RANBP10
IFRD1	2.19675	0.00620846		IFRD1	LGMN
ENDOD1	2.121	0.0165977		ENDOD1	MYO10
HECTD2	2.09515	0.00165671		HECTD2	ST3GAL6
GM590	2.09161	0.00291635		GM590	DHCR24
B430306N03RIK	2.08542	0.00685926		B430306N03RIK	MARCH6
NDRG1	2.07035	0.00470075		NDRG1	ATP6V1D
ETV6	2.05628	0.00139158		ETV6	DCK
ABCA1	2.0547	0.0102034		ABCA1	SLC7A5
SWAP70	2.03867	0.0154273		SWAP70	ARHGAP29
NCOA7	2.02072	0.0217557		NCOA7	TAGLN2
CD74	2.01743	0.00682586		CD74	SIDT1
PMEPA1	2.01481	0.000892819		PMEPA1	TMEM71
NFKBIE	1.9981	0.0157706		NFKBIE	ATP10A
IFITM3	1.99098	0.00101509		IFITM3	RCAN3
ZC3H12A	1.99027	0.00172748		ZC3H12A	METTL9
PLK3	1.98925	0.00818265		PLK3	ADK
6330403K07RIK	1.98909	0.0177024		6330403K07RIK	BBS9
BHLHE40	1.98845	0.0254048		BHLHE40	CPM
CASP1	1.9806	0.002742		CASP1	PAM
MXI1	1.97266	0.00067954		MXI1	INPP4B
BUB1B	1.96715	0.000437764		BUB1B	BTBD11
SOCS1	1.9559	0.0109473		SOCS1	SIAH3
DUSP4	1.95348	0.00636996		DUSP4	FAM78A
PPP1R15A	1.93424	0.00157201		PPP1R15A	TUBB2A
SLAMF7	1.92852	0.0466637		SLAMF7	GPD2
EPHX1	1.9116	0.000238619		EPHX1	DAP
PER1	1.9052	7.56554e-05		PER1	CDC42EP3
RNF4	1.88998	0.000596064		RNF4	SLC28A2
GTF2IRD1	1.87741	0.0170781		GTF2IRD1	SESN1
HIST1H2BN	1.87684	0.000855989		HIST1H2BN	PYDC3
USP6NL	1.87498	0.0214077		USP6NL	DPP4
INSL6	1.85319	0.00125477		INSL6	GPR68
HIST1H2BF	1.84123	0.0145231		HIST1H2BF	NEURL3
PVR	1.81994	0.00108006		PVR	TTYH3
ETS2	1.8196	0.0143009		ETS2	SCP2
GPR55	1.81758	0.00394721		GPR55	PDE2A
IGSF23	1.81427	0.00239105		IGSF23	SYTL2
GRHL3	1.81151	0.0323011		GRHL3	XDH
ADAM19	1.80883	0.0161508		ADAM19	2610020H08RIK
CTSA	1.80042	0.000502436		CTSA	BC094916
PRRT1	1.78594	0.00248933		PRRT1	SLC4A7
TNS1	1.78056	0.000587509		TNS1	ARHGAP5
NRIP1	1.77908	0.00290613		NRIP1	DAG1
KIF18A	1.772	0.0216368		KIF18A	CDR2
IL21R	1.77175	0.0012515		IL21R	LY6C1
JAK3	1.77011	0.0125092		JAK3	RAPGEF4
NBR1	1.76944	0.00587657		NBR1	GM8369
MAFF	1.7675	0.00626862		MAFF	ABCG2
TNP2	1.76036	0.0159667		TNP2	FAM49A
LAG3	1.75906	0.00990296		LAG3	VIPR1
HSPA4L	1.75197	0.000757256		HSPA4L	USP28
SOCS3	1.75035	0.000638303		SOCS3	EPAS1
ISG15	1.74631	0.0134366		ISG15	F2RL1
AMPD1	1.73811	0.0036574		AMPD1	SLAMF6
CDKN2D	1.73666	0.000650719		CDKN2D	THADA
DZIP1	1.73633	0.000109838		DZIP1	RRAS2
1110008L16RIK	1.73329	0.000578553		1110008L16RIK	APP
AMICA1	1.73222	0.0123254		AMICA1	ACTN1
ZFP874B	1.72765	0.00182238		ZFP874B	GOLM1
GGTA1	1.725	0.000266471		GGTA1	PGPEP1L
ITGA9	1.71489	0.0268337		ITGA9	FAM169B
LY6C2	1.71092	0.0290349		LY6C2	TRPS1
ODC1	1.70729	0.0232411		ODC1	MTSS1
PHACTR2	1.70174	0.0112765		PHACTR2	FAM46A
FAM166A	1.68979	0.0332491		FAM166A	RNF32
PIM1	1.68944	0.00205043		PIM1	KLHL5
CD72	1.68482	0.00537974		CD72	TDRP
CD274	1.68468	0.0478806		CD274	ITGA4
CCR9	1.68384	0.00562956		CCR9	TRAT1
SKAP2	1.68315	0.00323835		SKAP2	IRAK3
CSRNP1	1.67875	0.0141045		CSRNP1	ARSB
IZUMO1R	1.66709	8.04406e-06		IZUMO1R	ST8SIA6
PQLC3	1.66635	0.00460419		PQLC3	SNTB1
BCL2A1B	1.66056	0.00692654		BCL2A1B	H2-OB
SULF2	1.66002	0.00588413		SULF2	IL7R
NFKBIZ	1.65468	0.00162243		NFKBIZ	GM14085
NRN1	1.6544	0.0211262		NRN1	DAPL1
TNF	1.65121	0.0053671		TNF	FOXO1
RETSAT	1.64967	0.00169213		RETSAT	KLRD1
PSD	1.64934	0.00484069		PSD	CD55
RNF19B	1.64731	0.00152682		RNF19B
DHRS3	1.64649	0.00830085		DHRS3
HIST1H4A	1.6439	0.0323334		HIST1H4A
GSTA3	1.62984	0.0179843		GSTA3
AGRN	1.62973	0.00636622		AGRN
LGALS1	1.62961	0.000168405		LGALS1
CISH	1.62568	0.00524626		CISH
KBTBD7	1.62364	0.00493874		KBTBD7
ADI1	1.61791	0.0287991		ADI1
SLPI	1.61522	0.0240014		SLPI
HIST1H2BJ	1.61336	0.049628		HIST1H2BJ
TRAFD1	1.60916	0.00342562		TRAFD1
ALKBH6	1.60118	0.00126533		ALKBH6
ADAP1	1.60078	0.0027272		ADAP1
H2-OA	1.59827	0.0102037		H2-OA
TMIE	1.598	0.00584858		TMIE
ZFAND2A	1.59782	0.00877128		ZFAND2A
PPP3CC	1.59416	0.015136		PPP3CC
P2RX7	1.59392	0.0222327		P2RX7
JUN	1.59222	0.0118438		JUN
ADARB1	1.59058	0.0206715		ADARB1
MAP3K8	1.59002	0.00679879		MAP3K8
KLF11	1.58733	0.0102826		KLF11
KDM2B	1.58674	0.0104514		KDM2B
LIF	1.584	0.00165361		LIF
BCL2A1A	1.58331	0.00252378		BCL2A1A
ANKRD55	1.58289	0.023119		ANKRD55
KLF10	1.58199	0.00013154		KLF10
RASGEF1A	1.57651	0.0107306		RASGEF1A
SLC25A27	1.57551	0.0237709		SLC25A27
TEX30	1.57404	0.0173165		TEX30
NFKBIA	1.57397	0.00374118		NFKBIA
NDST1	1.56989	0.00291136		NDST1
PGLYRP1	1.56347	0.00951631		PGLYRP1
OTUB2	1.56229	0.0108449		OTUB2
TESC	1.55975	0.0045618		TESC
GM12250	1.55404	0.02455		GM12250
RARG	1.55397	0.000355121		RARG
TANK	1.54887	0.00425715		TANK
ZFP36	1.54149	0.00264439		ZFP36
RGS2	1.54027	0.0295682		RGS2
WDHD1	1.53778	0.0183285		WDHD1
CDH24	1.5334	0.00229439		CDH24
TRPC4AP	1.52883	0.00212347		TRPC4AP
SLC3A2	1.52838	0.000220609		SLC3A2
GDAP10	1.52661	0.0394038		GDAP10
TOB2	1.52386	0.00951804		TOB2
PANX1	1.51834	0.00680676		PANX1
CD163L1	1.51754	0.00457967		CD163L1
TBX6	1.51666	0.00297486		TBX6
SLC16A5	1.51184	0.00605135		SLC16A5
DNAJB9	1.51006	0.0110443		DNAJB9
EPCAM	1.50751	0.00115245		EPCAM
SLC41A1	1.50645	0.0403209		SLC41A1
SH3BP2	1.50274	0.00286903		SH3BP2
KLHL24	1.50071	0.000358491		KLHL24
STARD4	0.665991	0.00497169
AQP3	0.665572	0.00738109
HLCS	0.664996	0.0393636
FRY	0.664891	0.0224751
CCDC126	0.664382	0.0275361
MAN2A2	0.663942	0.00785711
TRIM35	0.663049	0.0091665
STON1	0.662832	0.00528012
PDE8A	0.661556	0.0491244
PRKAR2A	0.661127	0.0125525
PPP4R1	0.660082	0.017608
PHXR4	0.658892	0.0482712
PRF1	0.654697	0.0127388
PIP5K1B	0.653854	0.0138147
NCLN	0.653641	0.015642
AVEN	0.653592	0.00215555
DUSP22	0.653107	0.000447873
SEPP1	0.652593	0.00707027
LDLRAP1	0.650563	0.00835916
MAP3K5	0.650094	0.00166861
SGMS1	0.647875	0.0140366
CRIM1	0.643302	0.0101699
TGIF1	0.642968	0.00439435
2010005H15RIK	0.641448	0.00932096
STAT4	0.639017	0.0156332
TMEM126A	0.637546	0.012679
PRR33	0.636924	0.00150841
ERI2	0.636268	0.00570307
PPM1J	0.63573	0.00312497
CYTH3	0.634768	0.00437306
DSE	0.634292	0.00391038
ATP10D	0.63396	0.0162068
GSTT2	0.633547	0.0266191
HEATR5A	0.633479	0.00323131
TMEM64	0.631915	0.000381412
CALCRL	0.6307	0.00071487
PDE3B	0.628072	0.00130084
ADGRE5	0.627984	0.000254678
SLC17A9	0.627053	0.00944991
TYROBP	0.626894	0.0175482
RPS6KA5	0.625389	0.0103302
AP3M2	0.624784	0.0106047
SMURF1	0.624445	0.00429604
S1PR4	0.624203	0.000721082
SARAF	0.620205	0.000335327
MBNL3	0.618816	0.00898532
ACSBG1	0.618063	0.00113259
MLLT11	0.61777	0.00690824
FAM101B	0.615996	0.000252446
ZYX	0.611884	0.000200897
S100A10	0.611315	0.00131487
ART4	0.611304	0.00966468
GPR34	0.608369	0.0377578
CCDC125	0.606303	0.00555205
PIK3R5	0.60443	0.000114449
MNS1	0.60414	0.00320525
BCL9L	0.600017	0.00371676
CNGA1	0.598789	0.00220563
AFF3	0.593178	7.54385e-06
LYPD6B	0.592226	0.00890405
SQLE	0.590948	0.0176248
RANBP10	0.590544	6.56308e-05
LGMN	0.589838	0.0183581
MYO10	0.587618	0.00653933
ST3GAL6	0.584723	0.0147997
DHCR24	0.582496	0.000100801
MARCH6	0.581308	0.000333333
ATP6V1D	0.577269	0.000167163
DCK	0.57072	0.00305952
SLC7A5	0.569315	0.00326455
ARHGAP29	0.568824	0.00869572
TAGLN2	0.56834	0.0030825
SIDT1	0.568297	0.000971734
TMEM71	0.562243	0.00176643
ATP10A	0.560513	0.0176187
RCAN3	0.560418	0.000817343
METTL9	0.557094	0.00048613
ADK	0.557011	0.0247887
BBS9	0.555165	0.00219342
CPM	0.548987	0.0108608
PAM	0.548937	0.00546917
INPP4B	0.548675	0.000196072
BTBD11	0.544662	0.00546701
SIAH3	0.537295	0.0340318
FAM78A	0.535697	0.000617614
TUBB2A	0.533833	0.00176956
GPD2	0.532551	0.0127277
DAP	0.530957	0.000742136
CDC42EP3	0.529085	0.0027137
SLC28A2	0.527394	0.00619045
SESN1	0.526572	0.00110749
PYDC3	0.52621	0.000348077
DPP4	0.520241	0.006966
GPR68	0.512398	0.0066809
NEURL3	0.51181	0.00197161
TTYH3	0.508259	0.000190626
SCP2	0.507967	0.000149473
PDE2A	0.499815	0.000654705
SYTL2	0.499478	0.00359715
XDH	0.49636	0.00336484
2610020H08RIK	0.49391	0.0052648
BC094916	0.491267	0.00384327
SLC4A7	0.490695	0.0177184
ARHGAP5	0.48852	0.00606606
DAG1	0.487742	0.00818648
CDR2	0.487291	0.00118657
LY6C1	0.485599	0.000726711
RAPGEF4	0.479224	0.00177796
GM8369	0.465828	0.00164777
ABCG2	0.452742	2.94416e-05
FAM49A	0.451656	0.000198431
VIPR1	0.450904	0.00598726
USP28	0.432686	0.00118963
EPAS1	0.424306	0.00191784
F2RL1	0.422224	7.98945e-06
SLAMF6	0.419842	9.55564e-06
THADA	0.417697	0.00150146
RRAS2	0.407102	7.02574e-05
APP	0.405648	0.000292745
ACTN1	0.388965	0.000284769
GOLM1	0.386491	9.23914e-05
PGPEP1L	0.384416	0.0114912
FAM169B	0.36511	0.000660847
TRPS1	0.360686	0.00161623
MTSS1	0.35842	0.000352555
FAM46A	0.357033	1.42677e-05
RNF32	0.333897	0.00672208
KLHL5	0.326743	0.00105913
TDRP	0.323263	0.00206412
ITGA4	0.310541	1.33973e-05
TRAT1	0.297811	0.000115449
IRAK3	0.2971	0.011104
ARSB	0.287054	0.000249209
ST8SIA6	0.278132	0.000117573
SNTB1	0.24505	0.000252372
H2-OB	0.214325	6.89164e-05
IL7R	0.207743	1.55818e-05
GM14085	0.182127	4.61449e-05
DAPL1	0.134238	1.98431e-05
FOXO1	0.134235	5.90611e-07
KLRD1	0.0826581	0.000491716
CD55	0.0395512	2.86186e-06
