# Supplementary material for: Type 1 interferons and Foxo1 down-regulation play a key role in age-related T-cell exhaustion in mice
Source: Nat Commun. 2024 Feb 26;15:1718. doi: 10.1038/s41467-024-45984-8 (PMC10897180; doi:10.1038/s41467-024-45984-8)
Supplement: Supplementary file 6 — Supplementary Data 2 [file 41467_2024_45984_MOESM6_ESM.xlsx]

## Sheet: Feuil1
Transcriptomic signature of LCMV specific CD4 T cells 30 days after chronic versus acute LCMV infection
LCMV-specific CD4 T cells from the spleen
GSE30431 (Fold Change < 0.66 or > 1.5; p < 0.05): GSM75834-37 versus GSM754818-21. (Fold Change < 0.66 or > 1.5; p < 0.05). The significance of differences between two series of results was assessed using Student’s unpaired t test
All genes	Fold change Chronic/Acute	p-value		UP	DOWN
STFA3	12.2503	0.000852334		STFA3	SNORD33
1700019D03RIK	9.7998	0.00406621		1700019D03RIK	GM24871
IFIT3B	8.80048	3.70479e-05		IFIT3B	KLRK1
IFIT3	7.6297	2.45985e-05		IFIT3	SNORA62
NAP1L3	6.21013	0.000506779		NAP1L3	TRAT1
IFI44	6.12315	0.00207175		IFI44	SNORD1C
PCSK1	6.07509	0.00389875		PCSK1	GM24253
TLR7	5.63779	4.88331e-07		TLR7	GM8857
ITGB8	5.59747	0.0334447		ITGB8	4933402N22RIK
IIGP1	5.58709	1.79505e-06		IIGP1	RMRP
2010005H15RIK	5.52414	0.0411062		2010005H15RIK	SNORD32A
PENK	5.46097	0.000205225		PENK	CAR1
GM4951	5.33074	6.0471e-05		GM4951	GM6460
TMPRSS11E	5.13378	0.00517153		TMPRSS11E	GM15441
CXCL10	5.03302	9.07026e-05		CXCL10	RRAS2
IFIT1	5.01878	8.3302e-06		IFIT1	GM6455
EFNB2	4.73459	0.0487259		EFNB2	CCR2
EEA1	4.71817	2.82163e-08		EEA1	1700025G04RIK
IFI204	4.68511	0.00113642		IFI204	KLRD1
CAPSL	4.65687	0.00190542		CAPSL	GM5861
PLXDC2	4.64387	0.00383426		PLXDC2	PDE3B
OASL2	4.62184	0.000743541		OASL2	GM8897
IL21	4.39377	3.80246e-05		IL21	TESC
IL18	4.16018	0.00690645		IL18	GM25133
DOCK7	4.11472	0.0051909		DOCK7	SNORA30
ESM1	3.96267	0.00396273		ESM1	SCARNA17
ISPD	3.69486	0.0313013		ISPD	GM25443
GLT28D2	3.6668	0.000126647		GLT28D2	GM11942
PEX11A	3.5358	0.0123553		PEX11A	RNU12
ADAMTS6	3.46765	0.0019553		ADAMTS6	RNU3A
CACNA1D	3.44995	0.000709768		CACNA1D	CD96
CAR5B	3.40984	0.0047138		CAR5B	SATB1
RTP4	3.39322	0.000333978		RTP4	KLRC1
RSAD2	3.39184	0.000169279		RSAD2	ACTN1
EIF2AK2	3.37846	0.000452896		EIF2AK2	RNY3
GPM6B	3.36047	0.0104197		GPM6B	GPR183
MX2	3.31301	8.03711e-06		MX2	CD7
FAM84A	3.29277	0.0115521		FAM84A	IGLC2
PLK2	3.29264	0.0327473		PLK2	SNORD34
IL1R2	3.22754	0.000639046		IL1R2	CHD7
TNC	3.21844	0.000177302		TNC	GM5152
GM4841	3.17977	1.78554e-05		GM4841	SNORD118
COCH	3.15592	0.00466136		COCH	GM24208
IFT74	3.11015	3.96183e-06		IFT74	IL12RB2
CEP290	3.03717	0.000285614		CEP290	RPSA-PS2
LOC101056100	2.98708	0.00142672		LOC101056100	GM23444
ARAP2	2.96986	0.00011666		ARAP2	AKT1S1
USP18	2.92236	0.0285174		USP18	RNU1B1
SLFN5	2.92183	0.00952897		SLFN5	GM25890
GM14335	2.90861	0.000102864		GM14335	GM22042
A330023F24RIK	2.8971	0.00178737		A330023F24RIK	IFNGR1
SLC22A15	2.88195	0.00613569		SLC22A15	CXCR6
CYBB	2.85776	0.0300025		CYBB	DNAJC15
NRP1	2.8488	0.0113748		NRP1	IQGAP2
GM5486	2.83788	0.000783882		GM5486	HIST1H1C
DDX60	2.79493	0.00016821		DDX60	MIRT1
LAG3	2.78711	0.00348754		LAG3	RNU1B6
HMGN3	2.78327	1.51506e-05		HMGN3	GM10073
LCLAT1	2.76204	0.0185056		LCLAT1	RUNDC3B
CD200	2.73355	0.000753904		CD200	RNASEH2C
ZBTB20	2.7285	0.000686691		ZBTB20	CNGA1
EOMES	2.6515	0.00600979		ZC3H12C	NME2
SAMD9L	2.64856	0.00213451		EOMES	NHP2
IFIH1	2.61191	4.03543e-05		SAMD9L	NPM3-PS1
XAF1	2.61021	0.000735093		IFIH1	ATP5G2
GBP6	2.59457	0.000173681		XAF1	SNORD35B
LRRCC1	2.58462	0.000925075		GBP6	2410015M20RIK
IKZF2	2.58234	2.77697e-05		LRRCC1	EIF5AL3-PS
SCCPDH	2.5767	0.00107886		IKZF2	H2-OB
GM2663	2.57166	0.00472613		SCCPDH	CD55B
SOSTDC1	2.5644	0.0120594		GM2663	SEPP1
PRG4	2.53629	0.0152064		SOSTDC1	RPLP1
CNTLN	2.52869	9.66473e-06		PRG4	RNY1
LOC102639543	2.52371	0.000510808		SLFN8	GM25813
PTPN13	2.47963	0.000805842		CNTLN	CLYBL
1810009J06RIK	2.47087	0.00611639		ERCC6L2	ATP6V1G3
HECTD2	2.45289	0.00200349		LOC102639543	D1ERTD622E
XCL1	2.44793	0.001805		PTPN13	SNORD49B
GNAQ	2.44711	0.000692373		1810009J06RIK	ATP8B4
EFCAB7	2.4222	0.00634304		HECTD2	AA467197
ZC3H12C	2.39842	0.00013028		XCL1	BCL2L11
GDAP10	2.39702	0.00385603		GNAQ	KLRB1C
MS4A4C	2.39517	0.00274931		EFCAB7	RNU2-10
MX1	2.38379	0.00307154		GDAP10	ST3GAL6
BCO2	2.38306	0.00778257		MS4A4C	KLHL6
GNRH1	2.38215	0.0194436		MX1	SYTL2
IRGM1	2.34949	0.00962678		BCO2	PRDX6
SLFN8	2.34523	3.70444e-05		GNRH1	GM26316
SRGAP3	2.33772	0.00069784		IRGM1	GM26110
SYT11	2.33608	0.00874362		SRGAP3	UQCC2
CCRL2	2.32435	0.00189288		SYT11	NR4A1
ISG20	2.32425	0.00804459		CCRL2	MCOLN2
DUSP14	2.30576	0.000207192		ISG20	SLC40A1
PHACTR2	2.30481	0.00193268		TAF1D	VCAM1
CYSLTR2	2.30265	5.5265e-06		DUSP14	H2-AA
PRELID2	2.29905	0.00923173		PHACTR2	ENTPD5
TNFRSF4	2.28693	0.0217314		CYSLTR2	HCST
ZFP455	2.27536	0.000614474		PRELID2	ACYP1
OCIAD2	2.27377	0.0364517		TNFRSF4	RNU3B1
HYMAI	2.27092	0.0158943		ZFP455	RNU3B4
NAIP5	2.26486	0.026667		OCIAD2	RTN4RL1
ERCC6L2	2.26393	4.66893e-06		HYMAI	GM25202
ICA1L	2.26322	0.0101945		NAIP5	HEY1
CASP4	2.25615	0.00018147		ICA1L	GM29720
GCA	2.25403	0.0348556		CASP4	GM7846
CD86	2.23572	0.00313193		GCA	GRAP2
TRIM30D	2.23468	2.86869e-05		CD86	GM16418
BACE2	2.23064	0.0256276		TRIM30D	ANXA1
TLR1	2.23011	0.00464994		BACE2	DPP4
ZFP950	2.20703	0.00108778		TLR1	RELL1
TIMP2	2.19594	0.0175658		ZFP950	LAMTOR2
GBP5	2.18656	0.00467921		TIMP2	DNAJB4
TRPS1	2.18582	0.00176404		GBP5	GM11878
ZFP119B	2.17914	0.0364321		TRPS1	F2RL2
RNF213	2.16863	0.00294416		ZFP119B	FAM101B
IFT57	2.15945	0.000471049		DNAJC13	LTB
JAKMIP2	2.15569	0.000107232		RNF213	NOP56
4930533I22RIK	2.15452	5.8953e-05		IFT57	GM10382
FGF2	2.1466	0.00237258		JAKMIP2	PHLDB2
IGF1R	2.14555	0.0173446		4930533I22RIK	PDE2A
MS4A6C	2.13779	0.000703701		FGF2	SLC35E1
ART3	2.12928	0.00757668		IGF1R	CDKN1A
LOC105247143	2.1177	0.00829678		MS4A6C	GM20563
TAF1D	2.11435	0.00691419		ART3	SLAMF1
PHF11A	2.10419	0.009277		LOC105247143	SELPLG
SMURF2	2.10387	0.00241219		PHF11A	LOC102635661
1110032A03RIK	2.10301	0.0241228		SMURF2	HSPA1A
KIF20B	2.09207	0.0308686		1110032A03RIK	SCP2
DSEL	2.09198	0.00729509		KIF20B	DUSP10
BC005561	2.08704	0.0098207		DSEL	USP50
KTN1	2.085	0.0011327		BC005561	HEBP1
TRDN	2.08159	0.000980705		KTN1	HSPA1B
HNRNPLL	2.07642	1.84824e-05		TRDN	HIST3H2A
LRRFIP2	2.06635	9.39878e-06		HNRNPLL	TSPAN5
RALYL	2.06501	0.0482988		LRRFIP2	LYSMD1
NUDT11	2.05517	0.0187577		RALYL	PMM2
PYHIN1	2.04771	0.00235813		NUDT11	GRCC10
OAS1A	2.04515	0.0162266		PYHIN1	ABCG3
VPS54	2.04148	0.000141836		OAS1A	RPL18
ERICH3	2.0347	9.17709e-05		VPS54	GM13328
SERPINA3F	2.03049	0.00537906		ERICH3	MYB
GM22358	2.02319	0.00730218		SERPINA3F	GM9826
BC094916	2.02212	0.0011825		GM22358	GM41995
ZFP119A	2.01835	0.0491028		BC094916	SIT1
PARP14	2.00993	0.00241336		ZFP119A	RPL14
SAA3	2.00964	0.0133888		PARP14	ZFP652
DDX28	2.00615	0.00816955		SAA3	BOLA2
CEP85L	2.00264	0.00160653		DDX28	PPP1R11
6330403K07RIK	2.00194	0.0270219		CEP85L	RPS19-PS6
SPRED1	2.00015	0.0018798		6330403K07RIK	TOB1
ZFP932	1.99697	0.002738		SPRED1	FAM105A
OFD1	1.99393	0.000867906		ZFP932	C1QC
GM12250	1.99107	0.00765937		OFD1	LOC105243270
STAT1	1.98811	0.00595219		GM12250	TOMM5
LY96	1.98587	0.00526535		STAT1	RPS19-PS2
MICU3	1.98315	0.00367622		LY96	NR1D2
GM5174	1.98063	0.0017857		MICU3	ARPC4
B930095G15RIK	1.97136	0.00176272		GM5174	SEMA4A
DENND4A	1.96465	0.00824165		B930095G15RIK	AIF1
TOX	1.96441	0.00717279		DENND4A	HIST2H3C2
USP6NL	1.96387	0.00421848		TOX	L7RN6
AKR1B8	1.96127	0.0128099		USP6NL	GM20481
SERPINF1	1.96106	0.00767084		AKR1B8	PPIE
ZUFSP	1.95766	0.00183159		SERPINF1	CIART
ALCAM	1.95711	0.000388568		ZUFSP	HIST2H2AA2
PLOD2	1.95529	0.000656023		ALCAM	GM7936
NFAT5	1.95443	0.000382922		PLOD2	CRLF3
STX11	1.94527	0.000220231		NFAT5	GM5617
DNASE1L3	1.94514	0.0348322		STX11	SCPEP1
MBD5	1.94494	0.03789		DNASE1L3	THY1
HOOK3	1.94431	1.48167e-06		MBD5	SNORA44
TMEM131	1.94232	0.000277987		HOOK3	GM12704
ARHGAP5	1.93833	0.0132588		TMEM131	GM5864
GM10044	1.93416	0.00909706		ARHGAP5	CETN2
ITGAV	1.93159	0.00167372		GM10044	GM11836
ZFP654	1.92891	0.00102441		ITGAV	FCNA
ZFP959	1.9283	0.0182021		ZFP654	MYL6
SCLT1	1.92674	0.00213479		ZFP959	AVEN
PHC3	1.92625	0.0118401		SCLT1	HSPH1
AKAP9	1.92486	0.00303732		PHC3	CYB5D1
GBP7	1.92151	0.01173		AKAP9	NSMCE1
ANKRD12	1.92054	0.00398458		CSPP1	GM5561
CCDC28B	1.91804	0.000444725		GBP7	POLR2L
GM22303	1.91493	0.0030239		ANKRD12	ACP5
MAP2	1.91466	0.0110101		CCDC28B	GM8894
CD80	1.91297	0.00110961		GM22303	FLI1
SPRY2	1.91241	0.00666441		MAP2	GM5218
PYDC4	1.91214	0.00911976		CD80	GM13545
DST	1.90785	0.000205439		SPRY2	HIST2H2AA1
MEF2D	1.90571	0.0411422		PYDC4	RPS10
GVIN1	1.9042	0.00287127		DST	GM12508
FUCA2	1.9004	0.0244962		MEF2D	TSPAN13
GNA14	1.89956	0.0064439		GVIN1	FOXO3
CETN4	1.89922	0.00104104		FUCA2	GM8210
GM13212	1.89653	0.0121675		GNA14	TNFRSF26
SPP1	1.89114	0.0130668		CETN4	CTLA2B
GM15443	1.89065	0.00845769		GM13212	PFDN2
B3GNT5	1.88417	0.00248128		SPP1	TXK
TRP53INP1	1.88139	0.00935147		GM15443	OLFR566
CBFA2T2	1.87654	0.00217801		B3GNT5	GM5513
RAF1	1.87424	0.000549766		TRP53INP1	SDF2
TMEM106B	1.87413	0.00784316		CBFA2T2	PEA15A
ROCK2	1.86934	0.00527701		RAF1	4930486L24RIK
GM22743	1.8649	0.0142864		TMEM106B	H2AFJ
GM22579	1.8649	0.0142864		ROCK2	UQCRQ
GM24095	1.8649	0.0142864		GM22743	EPAS1
TNP2	1.86383	0.017685		GM22579	RPS19-PS7
RNF146	1.86268	0.00305009		GM24095	KLRB1F
BOD1L	1.85901	0.00167117		TNP2	ARPC3
PARP12	1.85808	0.00876506		RNF146	ABCB1A
ZBTB32	1.85622	0.00734768		BOD1L	COMMD6
AI607873	1.85591	0.0468471		PARP12	OTULIN
SNORA33	1.85531	0.0176714		ZBTB32	HMGN2-PS1
KIF5C	1.85511	0.00178505		AI607873	PDHA1
1700111E14RIK	1.85438	0.000604058		SNORA33	EIF3K
TRIM12C	1.85361	0.0266635		KIF5C	TRAV7N-6
A630023P12RIK	1.85217	0.0452347		1700111E14RIK	CLEC2D
HIPK2	1.84963	0.00151079		TRIM12C	IGKV4-58
H2-T24	1.84331	0.00250678		A630023P12RIK	SNRPD3
STK3	1.84297	0.00200694		HIPK2	37135
BHLHE40	1.84165	0.025799		TAOK1	SNRPD2
PHLPP1	1.83724	0.00571247		H2-T24	RPL29
TRIP11	1.83442	0.000791846		STK3	HEXA
TRIM30A	1.83171	0.00364471		BHLHE40	APP
TTC39B	1.82969	0.00135055		PHLPP1	MRPS5
BCL9	1.82877	0.0132365		TRIP11	TMEM242
0610010F05RIK	1.82759	0.00216753		TRIM30A	NME4
PNPT1	1.82728	0.0151045		TTC39B	OAZ1-PS
RBM33	1.82719	0.0440096		BCL9	FAU
MYO1E	1.82658	0.0085147		0610010F05RIK	RPL10-PS2
SFMBT1	1.82547	0.014032		PNPT1	RABAC1
TMEM67	1.82317	0.000480375		RBM33	GM6421
TJP2	1.82284	0.000635829		MYO1E	PDK1
BTLA	1.82246	1.48861e-05		SFMBT1	EIF4A1
TRIM34A	1.8224	0.00650539		TMEM67	REXO2
PTPN11	1.81866	0.00338845		TJP2	CPM
NBEAL1	1.81833	0.00568679		BTLA	H2-EB1
PGGT1B	1.81819	0.0244536		TRIM34A	RPL29-PS2
TPK1	1.81813	0.0104193		PTPN11	RPSA
ZMAT1	1.81571	0.00119678		NBEAL1	ADI1
GBP9	1.81352	0.0072235		PGGT1B	CEP97
ZFP451	1.81066	0.0031121		TPK1	D830025C05RIK
PRNP	1.80949	0.00444421		ZMAT1	GM4945
UPF2	1.80647	0.00056897		GBP9	SNORA74A
GM13139	1.80412	0.0332666		ZFP451	BC005624
AP1S2	1.79763	0.000165013		PRNP	ARF1
CEP162	1.79728	0.00377632		UPF2	AHSA1
PTPRJ	1.79349	0.0489384		FAM63B	CAMTA1
CCDC66	1.79105	0.000218752		GM13139	FKBP2
ENKUR	1.79048	0.0479826		AP1S2	GM29376
PISD-PS1	1.78948	0.00202719		CEP162	SELT
SLC5A3	1.78875	0.00236363		PTPRJ	GOLM1
THEMIS2	1.7878	0.0008016		CCDC66	SNORD82
CEP350	1.78588	0.00526343		ENKUR	CD24A
PLEKHA8	1.78492	0.0460949		PISD-PS1	FGF13
AIM2	1.78415	0.000297322		SLC5A3	RPL8
DECR1	1.78183	0.00227064		THEMIS2	GM8420
ZFP759	1.77925	0.0259782		CEP350	GM8832
GEM	1.77643	0.0315133		PLEKHA8	RBBP4
SLAMF6	1.77539	0.00296825		AIM2	GM9625
ATXN7L1	1.77244	0.0312576		DECR1	OAZ1
CHIC1	1.76917	0.0339252		ZFP759	GM11449
GM11821	1.76771	0.0381642		GEM	GM5526
ZFP808	1.76766	0.001022		SLAMF6	TTC4
CCDC88A	1.7647	0.0034878		ATXN7L1	PDCL
ZFP831	1.76417	0.0185733		CHIC1	ATP5H
FAM185A	1.76388	0.0143178		GM11821	MRPL23
SNX16	1.76184	0.00756756		ZFP808	GM11249
TNFSF13B	1.76048	0.00532568		CCDC88A	GGACT
BC002059	1.75937	0.0084421		ZFP831	CDC37
CHD9	1.75934	0.015502		FAM185A	GM5244
ZFP935	1.75795	0.0114709		ZDHHC17	GM5424
9930021J03RIK	1.75233	0.00321101		SNX16	CTLA2A
RBM26	1.7521	0.00415086		TNFSF13B	UBE2S
CNTRL	1.75157	0.00352739		BC002059	ASS1
GM8979	1.74795	0.00124864		CHD9	SNORD15B
CSTAD	1.74711	0.0438113		ZFP935	TMEM170
VPS13A	1.74707	0.00690877		9930021J03RIK	DTX4
PRKCA	1.74572	0.0302614		RBM26	GM7222
IFI27L2A	1.74513	0.00146774		CNTRL	GM4737
CDC14B	1.74488	0.0480788		GM8979	ACSS2
BBS12	1.7443	0.0156677		CSTAD	IDH1
CYFIP1	1.74405	0.0139491		VPS13A	GM5786
ZFP69	1.73999	0.0426		PRKCA	RPS10-PS1
PLN	1.7397	0.00421581		IFI27L2A	GM4889
RAD50	1.735	0.00497034		CDC14B	GM12922
IL7	1.73469	0.0330005		BBS12	GM11687
NGLY1	1.73405	0.00271777		CYFIP1	GM6637
GM16042	1.73342	0.00675507		ZFP69	RPL15
JAZF1	1.72512	0.00771686		PLN	LOC100862468
SETBP1	1.72491	0.0394173		RAD50	H2-DMA
TPR	1.72471	0.00923009		IL7	FTL1
BHLHB9	1.72385	0.00972144		NGLY1	FKBP4
NF2	1.72307	0.0222049		GM16042	GM4294
NLRC5	1.7227	0.000225876		JAZF1	NUDT3
CDC14A	1.72181	0.0138898		SETBP1	PFDN6
TWSG1	1.72119	0.0200137		TPR	RNF144A
GBP4	1.71941	0.00647679		BHLHB9	IL7R
PMAIP1	1.71901	0.00695057		NF2	GM8860
TET2	1.71833	0.000345325		NLRC5	HID1
NT5E	1.71751	0.00763433		CDC14A	RPS2
CTLA4	1.71729	0.0348602		TWSG1	GM6576
JAK2	1.71668	0.00387389		GBP4	BTG1
S100A5	1.71665	0.0022012		PMAIP1	EEF2
SUSD2	1.71568	0.0269804		TET2	GRAMD3
KMT2A	1.7154	0.0225192		NT5E	ZSCAN25
CLGN	1.71512	0.000812177		CTLA4	LOC105242736
GCC2	1.71368	0.00549956		JAK2	GM3550
RNF128	1.71287	0.0258929		S100A5	LOC102641055
ATF7	1.71233	0.0322467		SUSD2	RPAIN
GM15433	1.71148	0.00711046		KMT2A	WFIKKN2
NSMAF	1.70725	0.00231247		CLGN	PRPS1
MARVELD2	1.70656	0.0137545		GCC2	TAF7
IFIT2	1.70533	0.0269452		RNF128
ZC3H6	1.70324	0.0181494		ATF7
GM10509	1.70176	0.0400596		GM15433
GM10558	1.69807	0.0476806		NSMAF
TAOK1	1.69643	0.000781803		MARVELD2
4933434E20RIK	1.69561	0.00742243		IFIT2
RNF170	1.69539	0.026958		ZC3H6
ZFP944	1.69325	0.0227462		GM10509
KIF1C	1.69208	0.00943501		GM10558
RB1CC1	1.68941	0.0277979		4933434E20RIK
CAMK2D	1.6887	0.00575796		RNF170
RTN3	1.68759	0.000331365		ZFP944
CCDC181	1.68535	0.00320928		KIF1C
SPA17	1.68173	0.0443122		RB1CC1
VMN2R86	1.68138	0.0181934		CAMK2D
ARHGAP18	1.67977	0.0149284		RTN3
NEB	1.6769	0.00418337		CCDC181
D3ERTD751E	1.67602	0.0168416		SPA17
ARL14EP	1.67569	0.0289004		VMN2R86
CSPRS	1.67509	0.00814828		ARHGAP18
EML4	1.6724	0.00522291		NEB
ATRNL1	1.6703	0.00491641		D3ERTD751E
POLG2	1.6696	0.000739858		ARL14EP
IFI203	1.66694	0.00130278		CSPRS
AREG	1.66583	0.0339994		EML4
ATRX	1.66446	0.0136349		ATRNL1
LRIF1	1.66278	0.0214838		POLG2
B3GALT1	1.66216	0.000323356		IFI203
TNFSF8	1.6598	0.00269651		AREG
BCL2L14	1.65881	0.000449264		ATRX
TNFSF4	1.65789	0.0195313		LRIF1
GM13248	1.65732	0.0173187		B3GALT1
DUSP16	1.65696	0.0399754		TNFSF8
GM36516	1.65695	0.00351106		BCL2L14
PARP9	1.65613	0.00119552		TNFSF4
CASK	1.65478	0.0152089		GM13248
TRIM21	1.65477	0.041152		DUSP16
RABGAP1L	1.65406	4.42687e-05		GM36516
ZFP280C	1.65313	0.0352835		PARP9
LGALS4	1.65224	0.00800738		CASK
SNORA41	1.65166	0.0237159		TRIM21
DNAJC13	1.65087	0.00318548		RABGAP1L
ZFP280D	1.65024	0.00258461		ZFP280C
NIPBL	1.6488	0.0183836		LGALS4
SMAD5	1.64832	0.014209		SNORA41
APC	1.64824	0.0449239		ZFP280D
ZFP758	1.64787	0.0210135		NIPBL
AICDA	1.64666	0.00505638		SMAD5
RSPH3B	1.64646	0.0181025		APC
CHN1	1.64539	0.0229552		ZFP758
FARP1	1.64327	0.010728		AICDA
MYO9A	1.64086	0.003675		RSPH3B
ADPRM	1.63991	0.0001136		CHN1
GM13251	1.63889	0.0230157		FARP1
CD109	1.63854	0.0303075		MYO9A
NFIL3	1.63543	0.0195145		ADPRM
TRIM59	1.6352	0.00290597		GM13251
HIF1A	1.6319	0.000451117		CD109
GOLGB1	1.62962	0.00137674		NFIL3
NEMF	1.62801	0.00576397		TRIM59
SMC4	1.62545	0.0232234		HIF1A
KLHDC2	1.62436	0.00134726		GOLGB1
TSPYL3	1.62292	0.0417317		NEMF
RGS16	1.62248	0.012879		SMC4
ALMS1	1.62111	0.00537432		KLHDC2
TANK	1.62005	0.000180596		TSPYL3
ATF7IP	1.61613	0.00336742		RGS16
PHIP	1.6159	0.0237981		ALMS1
TRRAP	1.61436	0.0125199		TANK
AHI1	1.61359	0.00777406		ATF7IP
ROCK1	1.61265	0.0131171		PHIP
RASA1	1.61177	0.0185245		TRRAP
TBC1D19	1.61169	0.00417336		AHI1
4930503L19RIK	1.60873	0.0248232		ROCK1
ZFP131	1.60762	0.0169922		RASA1
GM5124	1.60721	0.0138902		TBC1D19
TTC14	1.60653	0.00333834		ZFP125
GM9895	1.60537	0.00762128		4930503L19RIK
FAM63B	1.60432	0.00222476		ZFP131
PIBF1	1.60123	0.00720681		GM5124
D330041H03RIK	1.60122	0.00226626		TTC14
PPFIBP1	1.59997	0.0255148		GM9895
RSPH3A	1.59882	0.0160522		PIBF1
GM8935	1.59857	0.00780642		D330041H03RIK
TDRD7	1.5957	0.00948633		PPFIBP1
IGTP	1.5954	0.00261652		RSPH3A
TEX9	1.59508	0.0210793		GM8935
GPR65	1.59417	0.00183359		TDRD7
CCNE2	1.59359	0.0307797		IGTP
PLATR8	1.59105	0.0494684		TEX9
CEP295	1.58916	0.00393459		GPR65
PLGRKT	1.58704	0.00410372		CCNE2
IKBIP	1.58599	0.000836721		PLATR8
GBP3	1.58589	0.000687551		CEP295
9630013D21RIK	1.58497	0.00333099		PLGRKT
ZBP1	1.58413	0.02297		IKBIP
GM12185	1.58392	0.00945787		GBP3
SESTD1	1.58345	0.0257808		9630013D21RIK
CENPC1	1.58173	0.0346143		ZBP1
FGD6	1.58157	0.021993		GM12185
IMMP2L	1.58142	0.00298569		SESTD1
GM15446	1.58045	0.0220147		CENPC1
GBP8	1.58009	0.00305579		FGD6
GM12057	1.57865	0.00894125		IMMP2L
GM8989	1.57806	0.00549864		GM15446
CREBL2	1.578	0.0060458		GBP8
SLFN9	1.57778	0.00782646		GM12057
SH2D1A	1.57688	0.000489808		GM8989
ESF1	1.57023	0.0233296		CREBL2
TFDP2	1.56935	0.00110581		SLFN9
E2F5	1.56928	0.0137616		SH2D1A
SMPDL3B	1.56797	0.0309991		ESF1
BIRC2	1.56727	0.00199909		TFDP2
A430093F15RIK	1.56681	0.00256107		E2F5
CNRIP1	1.56596	0.0186951		SMPDL3B
UBR3	1.56481	0.00777547		BIRC2
CCDC109B	1.56382	0.0109866		A430093F15RIK
NKIRAS1	1.56262	0.00504757		CNRIP1
D630008O14RIK	1.56238	0.0378269		UBR3
4930506C21RIK	1.5623	0.00588653		CCDC109B
DDI2	1.56224	0.00275682		NKIRAS1
CASP1	1.56219	0.00505824		D630008O14RIK
C2CD5	1.56115	0.016234		4930506C21RIK
ZFC3H1	1.5599	0.00179168		DDI2
GM614	1.55893	0.0250509		CASP1
AFTPH	1.55873	0.00966903		C2CD5
ERLIN1	1.55784	0.0112178		ZFC3H1
SAMSN1	1.55655	0.005617		GM614
GM7609	1.55616	0.0107028		AFTPH
LY6A	1.55551	0.00766324		ERLIN1
TGTP1	1.55496	0.0418087		SAMSN1
CHST2	1.55476	0.00073426		GM7609
GM5530	1.5539	0.0462587		LY6A
BRAF	1.55366	0.0180178		TGTP1
ASCC3	1.55285	0.00149432		CHST2
MED23	1.55248	0.0124247		GM5530
EIF2AK4	1.5496	0.00217174		BRAF
CAMKMT	1.54576	0.0129359		ASCC3
ZFP638	1.54497	0.0228446		MED23
AKR1B10	1.5444	0.0349062		EIF2AK4
DDX26B	1.54425	0.00669497		CAMKMT
VSIG10	1.54424	0.00132654		ZFP638
4921524J17RIK	1.54183	0.00818351		AKR1B10
PUS10	1.54135	0.0205876		DDX26B
CSPRS	1.54113	0.00292013		VSIG10
INSIG2	1.54086	0.0281722		4921524J17RIK
PMS1	1.54033	0.0157948		PUS10
REV3L	1.54026	0.000449208		INSIG2
RBM25	1.53942	0.0032052		PMS1
RBBP6	1.53885	0.00706824		REV3L
ASB13	1.53855	0.000920189		RBM25
CEP83	1.53717	0.00414527		RBBP6
TMEM140	1.53672	0.0140539		ASB13
CYP2A5	1.53613	0.0100027		CEP83
CCDC186	1.53609	0.00374069		TMEM140
RSF1	1.53483	0.00933869		CYP2A5
POLK	1.53416	0.00458541		CCDC186
SOS2	1.53349	0.03497		RSF1
SNX13	1.53345	0.0228302		POLK
TBC1D12	1.5329	0.0316872		SOS2
ZFP781	1.53189	0.0138725		SNX13
SNORD22	1.52724	0.00536367		TBC1D12
PTPN4	1.52714	0.0304349		ZFP781
APOBEC3	1.52685	0.00724743		SNORD22
ZBED3	1.52683	0.0291004		PTPN4
SLK	1.52653	0.000962948		APOBEC3
FAM92A	1.52623	0.00843873		ZBED3
WDFY1	1.52329	0.0150247		SLK
CCAR1	1.52313	0.006592		FAM92A
ASAP1	1.52298	0.023337		WDFY1
PAN2	1.52256	0.00535007		CCAR1
SCAPER	1.521	0.00704992		ASAP1
MSH6	1.52087	0.00665716		PAN2
CSF1	1.52082	0.0283433		SCAPER
ELF4	1.51802	0.0439607		MSH6
MAF	1.51783	0.048282		CSF1
ITGA4	1.51578	0.0425894		ELF4
PCGF5	1.51558	0.00409633		MAF
TSPAN2	1.51545	0.0325664		ITGA4
BRWD3	1.51503	0.00856163		PCGF5
9330175E14RIK	1.51426	0.0270879		TSPAN2
ZFP281	1.51403	0.00342755		BRWD3
KIF13A	1.51329	0.0362494		9330175E14RIK
NFXL1	1.51297	0.0456902		ZFP281
MLLT3	1.51296	0.00173914		KIF13A
TRIM12A	1.51238	0.0348727		NFXL1
ZFP52	1.50925	0.0143999		MLLT3
DHX58	1.50751	0.0484644		TRIM12A
ZDHHC17	1.50734	0.00243673		ZFP52
FAM179B	1.50526	0.0115252		DHX58
PPIG	1.50385	0.00295357		FAM179B
CD83	1.50349	0.0498441		PPIG
ZMYND8	1.5028	0.0133483		CD83
SPRED2	1.50275	0.0249361		ZMYND8
IRF2	1.50254	0.0454786		SPRED2
ZFP605	1.5009	0.0236587		IRF2
TNKS	1.50074	0.0135234		ZFP605
FAR1	1.50058	0.0156766		TNKS
ACADL	1.49926	0.0043901		FAR1
ARFGEF1	1.49837	0.0241633		ACADL
GM8935	1.49821	0.00526473		ARFGEF1
YPEL2	1.49807	7.90447e-05		YPEL2
FAM53B	1.49725	0.030839		FAM53B
VPS37A	1.49688	0.0176326		VPS37A
FRA10AC1	1.4964	0.00153931		FRA10AC1
EPB41L5	1.4958	0.0328387		EPB41L5
TAF7	0.668851	0.0136161
PRPS1	0.668533	0.0322636
WFIKKN2	0.667602	0.0480694
CHD7	0.666843	0.00257699
RPAIN	0.666415	0.010745
LOC102641055	0.666375	0.00857787
GM3550	0.666218	0.00559512
LOC105242736	0.665707	0.0334514
ZSCAN25	0.665524	0.0412526
GRAMD3	0.66504	0.0241237
EEF2	0.664994	0.0357276
BTG1	0.663716	0.000970971
GM6576	0.663659	0.0184089
RPS2	0.663653	0.0248008
HID1	0.663545	0.000343436
GM8860	0.662921	0.0193688
IL7R	0.662621	0.00993519
RNF144A	0.662385	0.00119605
PFDN6	0.661999	0.00119714
NUDT3	0.661968	0.016656
GM4294	0.661786	0.0334577
FKBP4	0.661684	0.0285952
FTL1	0.660951	0.0388064
H2-DMA	0.660441	0.0279523
LOC100862468	0.660397	0.0311764
GM6637	0.658273	0.0296121
GM11687	0.658122	0.0230119
GM12922	0.657375	0.023866
GM4889	0.656498	0.011182
RPS10-PS1	0.656086	0.0210825
GM5786	0.655912	0.0194306
IDH1	0.655189	0.0195927
ACSS2	0.654335	0.0162126
GM4737	0.654115	0.0253454
GM7222	0.653934	0.0211507
DTX4	0.652605	0.0257601
TMEM170	0.652401	0.0250099
SNORD15B	0.652355	0.0212549
ASS1	0.652318	0.0171641
UBE2S	0.652088	0.0348495
CTLA2A	0.651846	0.0302347
GM5424	0.650749	0.0371424
GM5244	0.650717	0.000498589
CDC37	0.650449	0.0172751
RPS10	0.650402	0.0150338
GGACT	0.650313	0.0327557
GM11249	0.650234	0.0190143
MRPL23	0.649913	0.0452939
ATP5H	0.649719	0.00307759
PDCL	0.649601	0.0134478
TTC4	0.649544	0.0145395
GM5526	0.649511	0.0162686
GM11449	0.64909	0.00596215
OAZ1	0.648159	0.0351717
GM9625	0.647462	0.0428841
RBBP4	0.647305	0.0222344
GM8832	0.647252	0.0160133
GM8420	0.646061	0.0324799
RPL8	0.645881	0.0189084
GM29376	0.645604	0.00695158
FGF13	0.644975	0.00311909
CD24A	0.644622	0.045055
SNORD82	0.644438	0.0352695
GOLM1	0.64136	0.0264736
SELT	0.640798	0.00102224
GM29376	0.640264	0.00978394
FKBP2	0.639959	0.00936402
CAMTA1	0.639601	0.0411323
AHSA1	0.639353	0.00710301
ARF1	0.637907	0.0347962
BC005624	0.637789	0.000399819
SNORA74A	0.637296	0.0418142
GM4945	0.63496	0.016088
D830025C05RIK	0.634895	0.00494546
CEP97	0.634751	0.0452093
GM41995	0.634212	0.00853994
ADI1	0.632501	0.011088
RPSA	0.632384	0.00470084
RPL29-PS2	0.631764	0.00769936
H2-EB1	0.631738	0.0102175
CPM	0.631485	0.00189313
REXO2	0.630813	0.0330742
EIF4A1	0.630313	0.00429732
PDK1	0.629359	0.00524754
GM6421	0.628999	0.0265978
RABAC1	0.627787	0.000610158
RPL10-PS2	0.626932	0.0153177
FAU	0.626365	0.0127834
OAZ1-PS	0.626214	0.049028
NME4	0.626109	0.00659827
TMEM242	0.624734	0.0060855
MRPS5	0.624481	0.00420087
APP	0.624439	0.000624357
HEXA	0.624063	0.0310076
RPL29	0.622871	0.00948192
SNRPD2	0.621079	0.0324362
37135	0.620825	0.0433655
SNRPD3	0.620649	0.0219067
IGKV4-58	0.620518	0.041683
CLEC2D	0.620345	0.03281
TRAV7N-6	0.620175	0.00662664
EIF3K	0.620108	0.0135561
PDHA1	0.619286	0.0145924
HMGN2-PS1	0.617944	0.0344761
OTULIN	0.617623	0.0166328
COMMD6	0.617343	0.0223745
ABCB1A	0.617294	0.0144438
ARPC3	0.617178	0.0351394
KLRB1F	0.616098	0.00497879
RPS19-PS7	0.615873	0.0419315
EPAS1	0.615378	0.00385973
UQCRQ	0.615303	0.00463153
H2AFJ	0.6153	0.00595907
4930486L24RIK	0.61481	0.00223138
PEA15A	0.614745	0.000215528
SDF2	0.614543	0.0213907
GM5513	0.614146	0.0258795
OLFR566	0.613918	0.0381945
TXK	0.613543	0.0216378
PFDN2	0.613405	0.000363262
CTLA2B	0.612887	0.0118239
TNFRSF26	0.611998	0.00293224
GM8210	0.611772	0.0129252
FOXO3	0.61162	0.0174188
TSPAN13	0.611146	0.00815055
GM12508	0.610787	0.014261
HIST2H2AA1	0.609781	0.0413724
GM13545	0.60839	0.016256
GM5218	0.607564	0.0144987
FLI1	0.606863	0.0253335
GM8894	0.606684	0.0222791
ACP5	0.605986	0.000811834
POLR2L	0.605711	0.027975
GM5561	0.605456	0.00940881
NSMCE1	0.604656	0.018005
CYB5D1	0.603861	0.025895
HSPH1	0.603676	0.0204224
AVEN	0.603205	0.0256765
MYL6	0.603087	0.0195966
FCNA	0.602963	0.0142245
GM11836	0.60292	0.0254896
CETN2	0.602292	0.0227538
GM5864	0.602189	0.00104173
GM12704	0.601935	0.0101443
SNORA44	0.601417	0.0256401
THY1	0.600113	0.0135537
SCPEP1	0.599727	0.0304746
GM5617	0.598946	0.0290601
CRLF3	0.598684	0.00519857
GM7936	0.597917	0.0198252
HIST2H2AA2	0.596109	0.0343445
CIART	0.593783	0.0297929
PPIE	0.593439	0.000648165
GM20481	0.593052	0.0486117
L7RN6	0.592632	0.0130742
HIST2H3C2	0.592525	0.0102898
AIF1	0.592447	0.00633837
SEMA4A	0.591904	0.000499325
ARPC4	0.591345	0.0152299
NR1D2	0.590337	0.0280581
RPS19-PS2	0.58985	0.000369617
TOMM5	0.58749	0.00523929
LOC105243270	0.587299	0.0240981
C1QC	0.587288	0.00203475
FAM105A	0.587023	0.0400289
TOB1	0.585095	0.0150928
RPS19-PS6	0.584945	0.000108404
PPP1R11	0.584752	0.0409305
BOLA2	0.582525	0.00464905
ZFP652	0.57799	0.0062636
RPL14	0.575717	0.00352017
SIT1	0.575336	0.00053816
GM9826	0.574688	0.0168983
MYB	0.574526	0.0276656
GM13328	0.57271	0.00808501
RPL18	0.571843	0.0197609
ABCG3	0.571334	0.0276834
GRCC10	0.570045	0.0297526
PMM2	0.569867	0.00300878
LYSMD1	0.569769	0.0427465
TSPAN5	0.56914	0.0193191
HIST3H2A	0.569044	0.0170884
HSPA1B	0.568125	0.0389846
HEBP1	0.566475	0.0103716
USP50	0.565948	0.0284673
DUSP10	0.565367	0.0211556
SCP2	0.565302	0.00115731
HSPA1A	0.564442	0.00577541
LOC102635661	0.563836	0.0136018
SELPLG	0.563704	0.00173469
SLAMF1	0.563152	0.0152584
GM20563	0.562834	0.00998704
CDKN1A	0.562215	0.0325629
ATP5G2	0.559911	0.0063551
SLC35E1	0.559204	0.000774045
PDE2A	0.557803	0.000566131
PHLDB2	0.556767	0.0192589
GM10382	0.556077	0.00566598
NOP56	0.555868	0.0484055
LTB	0.554337	0.00404773
FAM101B	0.550707	0.00283321
F2RL2	0.549809	0.0305656
GM11878	0.547836	0.00272821
DNAJB4	0.54635	0.00750242
LAMTOR2	0.544891	0.00622658
RELL1	0.543291	0.0321125
DPP4	0.540964	0.0154011
ANXA1	0.540459	0.0434097
GM16418	0.540161	0.0336238
GRAP2	0.535975	0.0158171
GM7846	0.534587	0.0134943
GM29720	0.531516	0.0119087
HEY1	0.529325	0.0252128
GM25202	0.52623	0.0133993
RTN4RL1	0.522576	0.013231
RNU3B1	0.522162	0.0204593
RNU3B4	0.522162	0.0204593
ACYP1	0.519333	0.00152562
HCST	0.519046	1.84627e-05
ENTPD5	0.518628	0.00394012
H2-AA	0.514117	0.0241587
VCAM1	0.513555	0.0298335
SLC40A1	0.512934	0.00881817
MCOLN2	0.511209	0.00299205
NR4A1	0.506712	0.0225051
UQCC2	0.506079	0.00856417
GM26110	0.504175	0.0121298
GM26316	0.501115	0.0131039
PRDX6	0.496982	0.0115587
SYTL2	0.496323	0.0272752
KLHL6	0.494705	0.0248751
ST3GAL6	0.493237	0.000353762
RNU2-10	0.492805	0.0131025
KLRB1C	0.491147	0.00641973
BCL2L11	0.489502	0.0220975
AA467197	0.488047	0.0295451
ATP8B4	0.487386	0.0291891
SNORD49B	0.486637	0.00320045
D1ERTD622E	0.482601	0.00382897
ATP6V1G3	0.480894	0.0426985
CLYBL	0.480694	0.00681128
GM25813	0.479739	0.0246079
RNY1	0.479469	0.0264419
RPLP1	0.477765	0.00146798
SEPP1	0.477513	1.80044e-05
CD55B	0.476099	0.00672209
H2-OB	0.472373	0.00724756
EIF5AL3-PS	0.472136	0.0440432
2410015M20RIK	0.470094	0.00484087
SNORD35B	0.468773	0.00778079
NPM3-PS1	0.467181	0.00577126
NHP2	0.466011	0.00953997
NME2	0.46211	0.000955236
CNGA1	0.461798	4.72163e-05
RNASEH2C	0.454253	0.00497503
RUNDC3B	0.45139	0.00286449
GM10073	0.450762	0.00050547
RNU1B6	0.445747	0.0169098
MIRT1	0.441455	1.64001e-05
HIST1H1C	0.439635	3.4585e-05
IQGAP2	0.439385	0.00104963
DNAJC15	0.431332	0.000463052
CXCR6	0.422892	0.00143307
IFNGR1	0.422116	0.00465442
RNU1B1	0.420781	0.0354367
GM25890	0.420781	0.0354367
GM22042	0.420781	0.0354367
AKT1S1	0.418684	0.0301306
GM23444	0.412201	0.0103219
RPSA-PS2	0.408997	0.00168419
IL12RB2	0.406214	0.0108366
SNORD118	0.402249	0.0211186
GM24208	0.402249	0.0211186
GM5152	0.401939	0.0115742
SNORD34	0.388608	0.00867609
IGLC2	0.382992	0.0480286
CD7	0.380628	0.0289962
GPR183	0.372501	2.91113e-05
RNY3	0.372402	0.00689508
ACTN1	0.370588	0.00437453
KLRC1	0.363615	0.00571469
SATB1	0.360403	4.22131e-05
CD96	0.35852	5.03435e-05
RNU3A	0.345963	0.0098794
RNU12	0.337169	0.0032905
GM11942	0.335365	9.59983e-05
SCARNA17	0.33469	0.013165
GM25443	0.33469	0.013165
GM25133	0.324443	0.0103145
SNORA30	0.324443	0.0103145
TESC	0.319472	0.00346322
GM8897	0.318045	0.000790767
PDE3B	0.317266	5.84124e-05
GM5861	0.314046	0.0078436
KLRD1	0.312793	0.00395781
1700025G04RIK	0.312604	0.00129662
CCR2	0.312089	0.00205834
GM6455	0.307179	0.00761364
RRAS2	0.296656	0.00229281
GM15441	0.294035	0.000829074
GM6460	0.29266	0.00936266
CAR1	0.288099	0.00216467
SNORD32A	0.283157	0.00646244
RMRP	0.279267	0.012736
4933402N22RIK	0.268219	0.000747173
GM8857	0.267883	0.000965598
SNORD1C	0.256225	0.025
GM24253	0.256225	0.025
TRAT1	0.253412	0.0117579
SNORA62	0.218125	0.0281859
KLRK1	0.213021	0.00214991
GM24871	0.190859	0.0211174
SNORD33	0.142195	0.00432985
