# Supplementary material for: Type 1 interferons and Foxo1 down-regulation play a key role in age-related T-cell exhaustion in mice
Source: Nat Commun. 2024 Feb 26;15:1718. doi: 10.1038/s41467-024-45984-8 (PMC10897180; doi:10.1038/s41467-024-45984-8)
Supplement: Supplementary file 7 — Supplementary Data 3 [file 41467_2024_45984_MOESM7_ESM.xlsx]

## Sheet: Feuil1
Transcriptomic signature of LCMV specific CD4 T cells 8 days after chronic versus acute LCMV infection
LCMV-specific CD4 T cells from the spleen
GSE30431 (Fold Change < 0.66 or > 1.5; p < 0.05): GSM75826-29 versus GSM754810-13. (Fold Change < 0.66 or > 1.5; p < 0.05). The significance of differences between two series of results was assessed using Student’s unpaired t test
All genes	Fold change Chronic/Acute	p-value		UP	DOWN
STFA3	31.4704	1.40163e-06		STFA3	PYGB
GCG	6.3344	0.000466255		GCG	HELZ
BC100530	5.43315	0.0326968		BC100530	PCGF6
ERMN	4.45159	0.00241595		ERMN	5730455P16RIK
PENK	4.08981	0.00858002		PENK	PRR14L
CCL3	3.94261	0.00744033		CCL3	ZFP459
OCIAD2	3.68645	0.00574434		OCIAD2	SQLE
CSF2	3.62099	0.00378764		CSF2	IDNK
CHIL3	3.34927	0.000990926		CHIL3	PRKD2
KLRB1B	3.3057	0.0070881		KLRB1B	ZFP652
AREG	3.20539	0.000103098		AREG	BZW2
LOC105247125	3.09652	2.95403e-06		LOC105247125	REXO2
CD109	3.03427	0.000165952		CD109	ELP2
LAG3	2.95568	2.48506e-05		LAG3	ARHGAP30
SPA17	2.69133	0.0381426		SPA17	ADAM17
1700019D03RIK	2.64164	0.0124759		1700019D03RIK	ZCCHC8
CCR9	2.6122	0.00216366		CCR9	VPS16
EEA1	2.4876	3.45859e-06		EEA1	GM9434
ART3	2.48125	0.0367039		ART3	NOM1
XCL1	2.48036	0.0159201		XCL1	MIA3
RGS16	2.41985	3.96728e-05		RGS16	FRYL
SRGAP3	2.38916	5.49321e-05		SRGAP3	SEMA4D
AA467197	2.35234	0.0267403		AA467197	MLEC
SERPINB1B	2.34712	0.0328135		SERPINB1B	CDKL3
PLXDC2	2.32555	0.00461072		PLXDC2	KLHL2
SCCPDH	2.30931	0.00261065		SCCPDH	HPS3
MT2	2.28419	0.00117943		MT2	ASS1
CCL4	2.25216	0.00682348		CCL4	SSH2
MS4A3	2.24542	0.00588081		MS4A3	ERAL1
EFNB2	2.21017	0.00850671		EFNB2	POLR1A
IFIT3	2.20494	0.00936376		IFIT3	CDC25B
BC005685	2.1661	0.00431798		BC005685	CDC42SE1
GM40892	2.08859	0.000368191		GM40892	TXNIP
TNFSF9	2.07232	0.00440578		TNFSF9	RNF19B
GM10044	2.04473	0.0293039		GM10044	RALGPS2
CCDC141	2.02488	0.0359223		CCDC141	TAF2
IL23R	1.9981	0.0300661		IL23R	LTB
CETN4	1.98798	0.0192671		CETN4	PLCG1
ZC3H12C	1.96327	0.00562204		ZC3H12C	NDUFS2
HILPDA	1.95687	0.000346524		HILPDA	HMGCS1
PPIC	1.95249	0.00442754		PPIC	CDC42SE2
IFIT1	1.94739	0.00759147		IFIT1	CAPN2
MUG-PS1	1.94616	0.00868004		MUG-PS1	HMHA1
SERPINB9B	1.94548	3.67741e-05		SERPINB9B	FAM206A
FGF2	1.9323	9.33742e-08		FGF2	RC3H1
OLFR118	1.91803	0.0421538		OLFR118	UBE2D1
GM5486	1.91297	0.000652899		GM5486	SNTB1
LZTFL1	1.91204	0.0104649		LZTFL1	2610507B11RIK
TMPRSS11E	1.89592	0.000390516		TMPRSS11E	TTC39C
CTSG	1.89433	0.00232918		CTSG	TCEB3
IFIT3B	1.8777	0.025972		IFIT3B	VPS13C
MPO	1.86714	0.00619396		MPO	KLF6
LGALS3	1.85512	0.00759984		LGALS3	SHQ1
SF3B4	1.85293	0.00500724		SF3B4	SLC12A2
RNF128	1.84239	0.019101		RNF128	4632427E13RIK
NEB	1.83643	0.0395962		NEB	SUPT4B
RNY3	1.83623	0.0139377		RNY3	TNPO1
HRSP12	1.8282	0.00735075		HRSP12	UBASH3A
PERP	1.81684	0.0168723		PERP	RIF1
IFT74	1.81057	0.0170027		IFT74	2610021A01RIK
CHIT1	1.79907	0.00544789		CHIT1	KIF21B
GM14399	1.79545	0.0395218		GM14399	ABLIM1
1810009J06RIK	1.79232	0.0160611		1810009J06RIK	SETDB1
PYDC4	1.79112	0.00120212		PYDC4	GIT2
SERPINI1	1.78706	0.0136969		SERPINI1	ST3GAL1
GSTM1	1.76803	0.00714175		GSTM1	LMBRD2
RTP4	1.75905	0.00193571		RTP4	CFLAR
GM1971	1.75078	0.00536948		GM1971	CIB1
TNP2	1.74456	0.0166869		TNP2	SND1
GPR52	1.74428	0.00996194		GPR52	GM7278
NENF	1.73936	0.0230087		NENF	ARMC7
CACNA1D	1.73679	0.000338985		CACNA1D	ADD1
ARAP2	1.73659	0.00163159		ARAP2	AHCYL2
FAH	1.73473	0.0106135		FAH	KDM3A
GM5731	1.72947	0.0145317		GM5731	SREBF2
CYSLTR2	1.71615	0.00351521		CYSLTR2	KLHL20
ADAMTS6	1.71384	0.00681091		ADAMTS6	PRKAA1
STFA2	1.7113	0.034374		STFA2	DGKE
VWA3B	1.71031	0.00184526		VWA3B	GM9081
NFIL3	1.70767	0.00106293		NFIL3	GM5580
NR4A3	1.70641	0.00433832		NR4A3	ANO6
IGFBP7	1.70482	0.00874852		IGFBP7	KIF1B
MLF1	1.70344	0.0104455		MLF1	TRAV7-4
GNAQ	1.70278	0.0175787		GNAQ	FBXO22
NMB	1.6971	0.0258302		NMB	RAB11B
IL1RL1	1.69482	0.00617088		IL1RL1	RMND1
LCLAT1	1.6913	0.00934516		LCLAT1	GM4849
S100A5	1.68526	0.0032126		S100A5	GM5943
DNAH3	1.681	0.0235092		DNAH3	HMBOX1
SZT2	1.67468	0.0031721		SZT2	GPATCH2L
GM5519	1.67082	0.0167027		GM5519	PRPSAP1
TNFSF4	1.66984	0.0198954		TNFSF4	WDYHV1
DDIT4	1.66436	0.00274907		DDIT4	SUPT20
TWIST1	1.66126	0.000578664		TWIST1	3110002H16RIK
TIMP2	1.65766	0.00143291		TIMP2	ABCC4
1700111E14RIK	1.65581	0.00727684		1700111E14RIK	WDR1
PHACTR2	1.65017	0.0156843		PHACTR2	MARK2
CSF1	1.64809	0.00219401		CSF1	GM2058
ICA1L	1.64721	0.0175746		ICA1L	TBCK
DUSP16	1.64571	0.0128436		DUSP16	PTGES3L
DOCK6	1.64558	1.92037e-05		DOCK6	ETV6
SERPINB9	1.64374	0.00765042		SERPINB9	MCOLN2
1700048O20RIK	1.63456	0.00707575		1700048O20RIK	ALG11
NPNT	1.63322	0.00171707		NPNT	LDAH
DOCK7	1.6316	0.00035263		DOCK7	XPO5
KCNJ14	1.62878	5.34755e-06		KCNJ14	SMARCA4
APOL7D	1.624	0.000470104		APOL7D	USP24
ZFP580	1.62196	0.00661496		ZFP580	XPO6
AY512931	1.62192	0.000677521		AY512931	ETV3
2810025M15RIK	1.62047	0.00591241		2810025M15RIK	PIAS1
HAMP2	1.62033	0.00332376		HAMP2	TMEM184C
GM2663	1.61794	0.021216		GM2663	FAM126B
GM8615	1.61684	0.0106782		GM8615	SGMS1
IFNA12	1.61586	0.000308023		IFNA12	PUS7L
GM8529	1.61296	0.000401268		GM8529	PVR
CASK	1.60722	0.0138532		CASK	TRAV6D-4
ZFP119A	1.6059	0.0147918		ZFP119A	TSPYL2
GM11487	1.60559	0.00888056		GM11487	ITGA6
CREM	1.60242	0.00755215		CREM	DDX17
9330175E14RIK	1.59816	0.00427984		9330175E14RIK	USP10
TRDN	1.59353	0.0406566		TRDN	IGF2R
CD80	1.5931	0.0385131		CD80	GM4968
CD160	1.58864	0.0167547		CD160	XPO7
GZMF	1.58633	0.00751549		GZMF	MAN2A1
IPMK	1.58492	0.0412574		IPMK	CSNK2A1
BTNL5-PS	1.58453	0.0111391		BTNL5-PS	PRPF8
CAMK2N1	1.58055	0.0247456		CAMK2N1	IL1RL2
BEND4	1.57565	0.00968238		BEND4	PKNOX1
SCGB1B2	1.57382	0.000356324		SCGB1B2	ARHGEF6
ADAMTS3	1.57173	0.0233635		ADAMTS3	SMG7
SUSD2	1.57114	0.000855918		SUSD2	IARS
MT1	1.57007	0.0236908		MT1	ARHGEF1
GM6322	1.56896	0.00553234		GM6322	PPT1
GM40864	1.56493	0.000326422		GM40864	CCR7
DUSP14	1.56151	0.0190856		DUSP14	TTC13
VAX2	1.56094	0.020681		VAX2	PDPK1
UBASH3B	1.55957	0.00499924		UBASH3B	ATP5SL
MATN2	1.55928	0.00101144		MATN2	1110037F02RIK
OLFR166	1.55909	0.0280638		OLFR166	CLYBL
GJB2	1.55904	0.0106592		GJB2	LRPPRC
SPRR2A3	1.5535	0.00516193		SPRR2A3	TSPAN13
PHLPP1	1.55302	0.0256606		PHLPP1	LIPA
EXPH5	1.55078	0.00740865		EXPH5	GM26980
TDGF1	1.54877	0.0170256		TDGF1	ATXN2L
OLFR591	1.54875	0.00547586		OLFR591	ITGB1
GEM	1.54418	0.0170043		GEM	PRKACB
ANG4	1.54259	0.00181566		ANG4	IFNAR2
PDCD1	1.53677	0.0156276		PDCD1	GM9755
GM13669	1.53598	0.0106797		GM13669	SLC35F2
OPTN	1.53586	0.0012142		OPTN	UTP15
PRNP	1.53557	0.0435122		PRNP	VWA5A
BC022960	1.53427	0.0309471		BC022960	APMAP
ST7	1.53419	0.0408263		ST7	SLC35A5
LOC102642045	1.53373	0.0337468		LOC102642045	PTCD3
MS4A8A	1.53099	0.0052414		MS4A8A	SRPK1
ZC3H6	1.52981	0.014422		ZC3H6	ARHGAP1
VMN2R14	1.5254	0.0172339		VMN2R14	CHD7
TMEM243	1.52323	0.0184576		TMEM243	STIM2
AGPAT9	1.52204	0.00199574		AGPAT9	ARHGAP25
IGKV4-60	1.52039	0.00954421		IGKV4-60	RAB19
OLFR544	1.51989	0.00180132		OLFR544	REST
TNC	1.51922	0.023022		TNC	FAM63B
VMN2R12	1.51886	0.0169272		VMN2R12	RTN4RL1
GPR33	1.51823	0.0395552		GPR33	INTS7
MAGEE2	1.5178	0.00186732		MAGEE2	GM15470
GM10197	1.51728	0.00286648		GM10197	P4HA1
MEX3C	1.51693	0.0121434		MEX3C	ARRDC3
PLCB4	1.51663	0.00396262		PLCB4	SGK3
LOC102632156	1.5158	0.00101884		LOC102632156	GM15753
SYNA	1.51273	0.00747503		SYNA	KLRB1F
FGF18	1.51169	0.0128819		FGF18	SPATA13
ZFP334	1.50808	0.00524847		ZFP334	GM6781
DDX60	1.50636	0.00600451		DDX60	ARID1A
KLF4	1.5038	6.45119e-05		KLF4	CSPP1
D430042O09RIK	1.50305	0.0165997		D430042O09RIK	4932438A13RIK
PLP2	1.50158	0.00452508		PLP2	TMEM173
MYO9A	1.50103	0.00270178		MYO9A	STK38
FASL	1.49764	0.00909766		FASL	TRAT1
IER5L	1.49613	0.00602393		IER5L	GPBP1L1
GM6169	1.49518	0.00421149		GM6169	RASA3
PYGB	0.668709	0.00790221			PSMD5
HELZ	0.668691	0.00213575			GOLM1
PCGF6	0.66808	0.000376472			DCP1A
5730455P16RIK	0.667929	0.0202553			NRF1
PRR14L	0.667787	0.0269128			MAP4K2
ZFP459	0.667583	0.0180882			VPS45
SQLE	0.667453	0.0377532			GM5841
IDNK	0.667332	0.03238			LRRK2
PRKD2	0.666518	0.0243699			TAGAP1
ZFP652	0.666425	0.0296114			IL17RA
BZW2	0.666166	0.00506118			MIRT1
REXO2	0.666155	0.0486856			NXF1
ELP2	0.666058	0.00568187			MCTP2
ARHGAP30	0.664753	0.016918			PRDX3
ADAM17	0.664367	0.011497			KIDINS220
ZCCHC8	0.66435	0.0129897			ARHGEF3
VPS16	0.664239	0.0112758			CXCR3
GM9434	0.663941	0.0348918			ATXN7L3
NOM1	0.663808	0.00990214			RNF4
MIA3	0.663218	0.000938008			RTN4IP1
FRYL	0.663021	0.012941			BC147527
SEMA4D	0.662951	0.018768			LENG8
MLEC	0.662903	0.00767098			SNRK
CDKL3	0.662721	0.0216886			MSMO1
KLHL2	0.662678	0.0174705			AQR
HPS3	0.662668	0.0034813			FGF13
ASS1	0.662466	0.0138447			PDHX
SSH2	0.662157	0.00227308			ANKRD44
ERAL1	0.662078	0.0167836			FLNA
POLR1A	0.661485	0.00401703			CDC14B
CDC25B	0.66132	0.0408734			AAK1
CDC42SE1	0.660933	0.00784272			GZMK
TXNIP	0.660754	0.00297074			2010016I18RIK
RNF19B	0.660693	0.00233811			QRICH1
RALGPS2	0.660646	0.0017853			DNAH8
TAF2	0.660639	0.00498932			TRPC4AP
LTB	0.660462	0.0455711			TGFBRAP1
PLCG1	0.659536	0.0064728			NSG2
NDUFS2	0.659461	0.0226987			NOD1
HMGCS1	0.659176	0.0319951			GM5864
CDC42SE2	0.659133	0.000332634			D230025D16RIK
CAPN2	0.659126	0.00776173			GM22680
HMHA1	0.658904	0.0426026			RRN3
FAM206A	0.658423	0.0309881			TLR1
RC3H1	0.658388	0.00963732			GM5874
UBE2D1	0.658264	0.0172694			SIDT1
SNTB1	0.657691	0.0258223			SATB1
2610507B11RIK	0.657562	0.0189569			ST8SIA4
TTC39C	0.657392	0.0486861			PPP5C
TCEB3	0.657211	0.00219542			LOC105243966
VPS13C	0.656894	0.00206682			LOC102633783
KLF6	0.656884	0.00365837			SLC20A1
SHQ1	0.656859	0.0466692			NPC1
SLC12A2	0.656226	0.0488511			RASGRP1
4632427E13RIK	0.655576	0.0236343			CAMSAP2
SUPT4B	0.654205	0.0432143			P2RX7
TNPO1	0.652765	0.025267			RSU1
UBASH3A	0.652351	0.0408102			TCRG-C2
RIF1	0.652031	0.0277805			SNORD22
2610021A01RIK	0.652008	0.0239955			RNF167
KIF21B	0.651991	0.00978762			ZFAND2A
ABLIM1	0.651445	0.00516671			INPP5D
SETDB1	0.651416	0.0277991			GM14026
GIT2	0.65089	0.0174265			FAM53C
ST3GAL1	0.650235	0.0407522			PLXNC1
LMBRD2	0.650168	0.0327304			TESPA1
CFLAR	0.649973	0.000812339			TXK
CIB1	0.649871	0.016197			SPTLC1
SND1	0.649383	0.0488989			TRAV7N-5
GM7278	0.649274	0.0258441			ESYT2
ARMC7	0.649178	0.0031659			TOP2A
ADD1	0.648878	0.00982359			CBL
AHCYL2	0.64874	0.00273426			KLF3
KDM3A	0.648386	0.00639871			GM22303
SREBF2	0.648263	0.000108771			RPA1
KLHL20	0.647717	0.00398511			GRAP2
PRKAA1	0.647487	0.00938729			POGLUT1
DGKE	0.647068	0.00274232			DUSP19
GM9081	0.646576	0.0238131			GPR183
GM5580	0.645335	0.0249446			DOCK5
ANO6	0.645142	0.0278299			NSDHL
KIF1B	0.644941	0.00695498			LTN1
TRAV7-4	0.644792	0.0456049			GPR132
FBXO22	0.644787	0.00586112			MFSD1
RAB11B	0.64467	0.0274334			FAM49A
RMND1	0.644402	0.00115821			DGKA
GM4849	0.642468	0.0213649			GM6517
GM5943	0.642129	0.0379485			GM22744
HMBOX1	0.641878	0.0437771			PGAP1
GPATCH2L	0.641825	0.0120335			SLC39A10
PRPSAP1	0.641823	0.045774			FAM105A
WDYHV1	0.641766	0.00045359			KBTBD11
SUPT20	0.64152	0.013987			GM10644
3110002H16RIK	0.641449	0.000561112			CPM
ABCC4	0.641149	0.00236291			NANS
WDR1	0.64092	0.0144532			UVRAG
MARK2	0.640705	0.00340366			DENND2D
GM2058	0.639619	0.0426195			RRAS2
TBCK	0.639462	0.00260213			TCF7
PTGES3L	0.638811	0.0446696			ADAM19
ETV6	0.638609	0.0233384			CXCR5
MCOLN2	0.638601	0.0396689			TNFRSF26
ALG11	0.638558	0.015316			H2-OB
LDAH	0.637702	0.0065538			CMAH
XPO5	0.637502	0.0316383			MYO1F
SMARCA4	0.637394	0.0370134			ITGAX
USP24	0.63712	0.0006072			SCD2
XPO6	0.636919	0.0165237			IQGAP2
ETV3	0.636854	0.0426187			CTLA2B
PIAS1	0.636531	0.012164			RASSF2
TMEM184C	0.635583	0.000121903			1700025G04RIK
FAM126B	0.635442	0.000896898			CCR2
SGMS1	0.635245	0.00979987			SLC9A9
PUS7L	0.634929	0.0262297			SORL1
PVR	0.634429	0.0141362			GM22358
TRAV6D-4	0.634319	0.00694916			ZFP672
TSPYL2	0.63357	0.0246464			CCR5
ITGA6	0.632825	0.00261809			GZMA
DDX17	0.631719	0.0093861			KLHL6
USP10	0.63073	0.0490083			CNGA1
IGF2R	0.630673	0.00528088			CTLA2A
GM4968	0.630472	0.00865128			ENTPD5
XPO7	0.630289	0.0122162			TCEANC2
MAN2A1	0.630006	0.00507218			ACTN1
CSNK2A1	0.629803	0.00633695			KLRG1
PRPF8	0.628909	0.026776			WFIKKN2
IL1RL2	0.628882	0.016999
PKNOX1	0.628803	0.0379449
ARHGEF6	0.628294	0.00466087
SMG7	0.627463	0.0109277
IARS	0.627428	0.0361006
ARHGEF1	0.625595	0.0153775
PPT1	0.625543	0.015053
CCR7	0.625187	0.00588928
TTC13	0.624919	0.000200788
PDPK1	0.62483	0.0126607
ATP5SL	0.624827	0.00244346
1110037F02RIK	0.623726	0.0484778
CLYBL	0.623559	0.0250723
LRPPRC	0.622943	0.0268214
TSPAN13	0.622316	0.000770492
LIPA	0.622308	0.00810227
GM26980	0.622075	0.0432242
ATXN2L	0.621292	0.0182946
ITGB1	0.62111	0.0274216
PRKACB	0.620289	0.00260062
IFNAR2	0.61994	0.000269473
GM9755	0.619906	0.0367081
SLC35F2	0.619318	0.0019921
UTP15	0.618126	0.0199018
VWA5A	0.61807	0.00433955
APMAP	0.616737	0.00373234
SLC35A5	0.616427	0.0432944
PTCD3	0.616407	0.00978867
SRPK1	0.616011	0.00157498
ARHGAP1	0.615827	0.032034
CHD7	0.615482	0.0200775
STIM2	0.615222	0.0157887
ARHGAP25	0.614959	0.00794516
RAB19	0.614757	0.0164238
REST	0.614444	0.014974
FAM63B	0.614379	0.0232441
RTN4RL1	0.61424	0.00969133
INTS7	0.613929	0.0392917
GM15470	0.613655	0.011324
P4HA1	0.613347	1.87228e-06
ARRDC3	0.613167	0.0107186
SGK3	0.612843	0.0409626
GM15753	0.612295	0.0205953
KLRB1F	0.611771	0.0232914
SPATA13	0.611725	0.0063001
GM6781	0.609782	0.000952555
ARID1A	0.609663	0.0211969
CSPP1	0.607729	0.00194242
4932438A13RIK	0.606186	0.00337505
TMEM173	0.605873	0.047937
STK38	0.605526	0.000699962
TRAT1	0.60363	0.0229333
GPBP1L1	0.602767	0.0155193
RASA3	0.602715	0.0183839
PSMD5	0.601678	0.0329734
GOLM1	0.599402	0.0366594
DCP1A	0.59845	0.035084
NRF1	0.598189	0.00399069
MAP4K2	0.596466	0.0376979
VPS45	0.595716	0.00932848
GM5841	0.595534	0.0284063
LRRK2	0.594839	0.00139581
TAGAP1	0.594246	0.0124418
IL17RA	0.594061	0.0311593
MIRT1	0.594058	0.000489375
NXF1	0.59358	0.0021546
MCTP2	0.592809	0.0106125
PRDX3	0.590953	0.0102683
KIDINS220	0.590696	0.0161161
ARHGEF3	0.59006	0.0200043
CXCR3	0.589296	0.00144232
ATXN7L3	0.588815	0.0271657
RNF4	0.588187	0.00640382
RTN4IP1	0.587213	0.0360417
BC147527	0.587074	0.0189051
LENG8	0.585873	0.0449722
SNRK	0.585855	0.017518
MSMO1	0.585075	0.0267447
AQR	0.584858	0.0210123
FGF13	0.58452	0.0218284
PDHX	0.583979	0.0461966
ANKRD44	0.583564	0.00012813
FLNA	0.58313	0.0199151
CDC14B	0.580634	0.00690474
AAK1	0.579904	0.00783587
GZMK	0.579395	0.0150186
2010016I18RIK	0.578738	0.015363
QRICH1	0.577474	0.00314332
DNAH8	0.576296	0.00137621
TRPC4AP	0.575553	0.000899436
TGFBRAP1	0.573628	0.00126868
NSG2	0.573214	0.00487887
NOD1	0.572762	0.00311479
GM5864	0.571807	0.00342313
D230025D16RIK	0.569592	0.000104847
GM22680	0.569375	0.00727615
RRN3	0.568533	0.0286584
TLR1	0.567731	0.0102598
GM5874	0.567058	0.0414447
SIDT1	0.566708	0.0038163
SATB1	0.564928	0.00220319
ST8SIA4	0.564906	0.00750684
PPP5C	0.564861	0.030943
LOC105243966	0.563254	0.0377134
LOC102633783	0.563254	0.0377134
SLC20A1	0.560975	0.00206687
NPC1	0.560626	0.02014
RASGRP1	0.560063	0.00205655
CAMSAP2	0.559599	0.000189159
P2RX7	0.558505	0.00455625
RSU1	0.558325	1.73286e-05
TCRG-C2	0.557223	0.0146169
SNORD22	0.556918	0.000549937
RNF167	0.556556	0.0183308
ZFAND2A	0.556145	0.0425539
INPP5D	0.555736	0.0237668
GM14026	0.55545	0.0388116
FAM53C	0.553782	0.00847782
PLXNC1	0.551092	0.000751582
TESPA1	0.549492	0.0365765
TXK	0.548169	0.00326292
SPTLC1	0.543223	0.017246
TRAV7N-5	0.541128	0.0429135
ESYT2	0.540516	0.0109315
TOP2A	0.538125	1.48751e-05
CBL	0.533795	0.0414361
KLF3	0.532441	0.0014831
GM22303	0.532144	0.00135004
RPA1	0.530214	0.0169708
GRAP2	0.525583	0.000486215
POGLUT1	0.524216	0.00885827
DUSP19	0.523535	0.00143247
GPR183	0.521533	0.00492571
DOCK5	0.521298	0.000112984
NSDHL	0.519742	0.0062285
LTN1	0.518808	0.0235198
GPR132	0.512077	0.0387741
MFSD1	0.511961	0.0373693
FAM49A	0.509714	0.00747572
DGKA	0.508075	0.000829437
GM6517	0.507986	0.0393843
GM22744	0.506947	0.00301017
PGAP1	0.506788	0.00123644
SLC39A10	0.502886	0.00432655
FAM105A	0.502252	0.0032769
KBTBD11	0.502153	0.00113638
GM10644	0.502103	0.00519263
CPM	0.502001	0.0156056
NANS	0.501816	0.0441403
UVRAG	0.499734	0.0130489
DENND2D	0.497719	0.00246656
RRAS2	0.49738	0.0346875
TCF7	0.493219	0.049896
ADAM19	0.486772	0.0287695
CXCR5	0.485889	0.0359235
TNFRSF26	0.484198	0.0136244
H2-OB	0.470051	0.0175386
CMAH	0.468716	0.000732134
MYO1F	0.465697	1.14453e-05
ITGAX	0.4613	0.0104186
SCD2	0.46116	0.021637
IQGAP2	0.460235	0.0001739
CTLA2B	0.454962	0.00778803
RASSF2	0.451004	0.000925047
1700025G04RIK	0.446427	0.0109552
CCR2	0.443911	0.0027625
SLC9A9	0.443274	0.0197262
SORL1	0.435101	0.000681368
GM22358	0.430381	0.0011192
ZFP672	0.426355	0.0249497
CCR5	0.423588	0.0015967
GZMA	0.417476	0.00657539
KLHL6	0.416686	0.00256244
CNGA1	0.412707	0.000120262
CTLA2A	0.392423	0.0110773
ENTPD5	0.388366	0.0259975
TCEANC2	0.370706	0.0182875
ACTN1	0.370124	0.000255754
KLRG1	0.248184	0.000946157
WFIKKN2	0.207626	0.0340648
