# Supplementary material for: Type 1 interferons and Foxo1 down-regulation play a key role in age-related T-cell exhaustion in mice
Source: Nat Commun. 2024 Feb 26;15:1718. doi: 10.1038/s41467-024-45984-8 (PMC10897180; doi:10.1038/s41467-024-45984-8)
Supplement: Supplementary file 8 — Supplementary Data 4 [file 41467_2024_45984_MOESM8_ESM.xlsx]

## Sheet: Feuil1
Transcriptomic signature of activated human CD4N cells as a function of age
CD4N cells from young and old healthy donors after a 5-day activation with anti‐CD3/anti‐CD28 beads
SRP158502 (Fold Change < 0.66 or > 1.5; p < 0.05): SRX4582761-63 versus SRX4582758-60 (Fold Change < 0.66 or > 1.5; p < 0.05). The significance of differences between two series of results was assessed using Student’s unpaired t test
All genes	Fold change Old/young	p value		UP	DOWN
CSF2	157.884	0.00624909		ABI3	CEP250-AS1
MUC4	77.949	0.0220027		ACTRT3	CCDC65
LIF-AS2	74.4551	0.013584		ADAM19	LINC00565
LIF	72.1299	0.0336486		ADAMTS1	FCGRT
MYO3B	56.791	0.0398395		ADAMTSL5	CD244
CXCL8	37.1127	0.00109751		ADD2	TRBV4-1
PSMA1P1	32.7622	0.00038668		ADGRA2	PDGFRL2P
ENPP6	31.8379	0.0459464		ADM5	EPHA4
CHRM4	27.9651	0.0219395		ADTRP	ZNF20
GPR84	23.3105	0.0252351		AFDN	SOX4
LINC02086	22.4248	0.0230679		AGAP3	RANBP3-DT
ARL14EPP1	21.1129	0.0164167		AGGF1P1	GNA14
OSM	20.3422	0.0141219		AGPAT2	S100A5
PHLDA2	20.1406	0.00189809		AGRN	GSTM4
TFEC	19.7392	0.0343089		AIF1L	EPHX2
SLC26A4	19.3917	0.0334623		AIRN	SUPT4H1
RPL31P17	18.4891	0.0113726		AKAP12	HEMGN
LINC02341	18.3585	0.0297476		ANXA3	BMS1P10
MYG1-AS1	18.2089	0.00633187		AP4B1-AS1	ZNF658B
RNU7-18P	17.4799	0.0414609		APBA1	CLIC3
RN7SL166P	17.4799	0.0414609		APOBEC3G	CIRBP-AS1
ANXA3	17.3344	0.0200046		APOBEC3H	A2M
PTPN21	16.97	0.005319		APOL6	TRBV7-4
GCK	16.4482	0.03421		ARID3B	RAB11B-AS1
APBA1	16.0991	0.00895355		ARID5A	CNN3-DT
KREMEN2	16.0561	0.00355308		ARL10	LITAF
EEF1GP1	15.8652	0.0277112		ARL14EPP1	RNA5SP386
SLC26A4-AS1	15.5511	0.00263189		ARNTL2	RASA3
RGMA	14.2731	0.042695		ARNTL2-AS1	KLF2-DT
DLGAP3	13.5893	0.00198109		ARPC5L	TRBJ1-2
AGGF1P1	12.9014	0.0142366		ASPHD2	RBM44
LILRA6	12.8279	0.000693755		ATF3	SERPINF1
NEXMIF	12.4806	0.0441664		ATF4	CDNF
LINC01979	11.9354	0.0444696		ATN1	FYB1
SOX8	11.7953	0.000466736		ATP5MFP6	HEATR9
HCAR1	11.5605	0.00391952		B3GALNT1	TCF7
MATN4	11.2506	0.0036129		B4GALNT1	EEF1A1P9
RNU6-701P	11.2124	0.0304307		BATF	AGO4
RNU6-1152P	11.1394	0.00113458		BAX	ZNF606
LINC02068	10.6034	0.0197812		BCL2L1	ZNF652
ADM5	10.4834	0.00467046		BCL3	CRACDL
MIR6783	10.4834	0.00467046		BEX1	TRBV24-1
ZNF334	10.3119	0.0294427		BLZF1	CNOT6LP1
RGS16	10.2975	0.0184661		BMPR1A	AFF2
CCDC184	9.90049	0.0189387		BOLA3	TFIP11-DT
ARNTL2-AS1	9.89313	0.0162248		BPGM	AGAP1
FOSL1	9.7902	0.00640771		BRD7P4	NATD1
MIPOL1	9.75687	0.0401085		BRSK1	HVCN1
GREM2	9.58055	0.0136495		BST2	LINC02328
VDAC1P3	9.17151	0.043895		BTG3	RNVU1-25
HCAR2	9.17151	0.043895		BUD23	ANKRD23
RNU6-6P	9.10443	0.0119978		C12orf73	SERPINI1
TMEM236	9.01856	0.0105475		C16orf91	MTSS1
TNF	8.90391	0.010644		C16orf95	SPACA9
LINC00892	8.86667	0.00371553		C4orf46	TRAV6
FLVCR2-AS1	8.64596	0.0245138		CACYBP	PLCL1
MIR4736	8.64596	0.0245138		CAMK1	TRIO
CCDC144NL	8.58858	0.0246927		CAMK2N1	RNF125
EPHB2	8.58858	0.0246927		CAMKK1	TRAJ4
RNU6-431P	8.58858	0.0246927		CBX3P5	SLC14A2
USH2A	8.58858	0.0246927		CCDC113	DNAH10OS
MSH4	8.4625	0.0270073		CCDC144NL	STK25P1
WWC2	8.26527	0.000910291		CCDC184	TUBA3E
TMA16P2	8.22408	0.0495571		CCDC59	CDON
GTF2IRD1	8.14619	0.00246018		CCDC85B	ZNF225
CCZ1P1	7.98562	0.0423125		CCDC9	EEPD1
ATP5MFP6	7.86356	0.00247645		CCND2	HMGN1P1
HBEGF	7.69657	0.0265781		CCND2-AS1	ENTPD3
NRP1	7.68693	0.0446946		CCR1	LINC01224
SOCS2	7.61936	0.0307434		CCR3	LINC02666
TNFRSF4	7.59882	0.0416264		CCT8	RIN3
CCR1	7.51751	0.00413114		CCZ1P1	SMARCE1P6
B3GALNT1	7.40577	0.0166101		CD40	EZR-AS1
UCHL1	7.20959	0.0199672		CD40LG	FUT8-AS1
HSD11B1	7.14698	0.0123721		CD58	VMAC
MYLK3	7.04446	0.0027931		CD63	CASTOR2
CCND2-AS1	6.95205	0.00776456		CD68	CAPN5
NR4A3	6.90344	0.0048496		CD86	OR1K1
ETDC	6.88161	0.0140233		CEBPB	TMEM220
HSPD1P5	6.84509	0.0110806		CEND1	TRAJ49
LANCL3	6.81898	0.0329004		CES4A	CACTIN-AS1
NARF-AS1	6.67878	0.0319565		CGAS	LINC00324
EIF4HP2	6.55164	0.0284161		CHCHD10	DPEP2
PTGR1	6.29454	0.0100631		CHRM4	CACNA1C-AS1
GZMB	6.25797	0.00655744		CHSY1	LRRN2
ZBTB8A	6.23049	0.0349822		CISH	PLXDC1
ADAM19	6.15208	0.000602598		CKLF	HNRNPKP2
IL21-AS1	6.0687	0.0342634		CKS2	SMPD1
HECW2	6.04061	0.000207059		CLIC2	SH3RF2
DSP	6.00516	0.031915		CLIC5	H2AC10P
WNK3	5.98194	0.0455338		CLIP1-AS1	CDKN1C
FN1	5.97487	0.017712		CMAHP	TRAJ48
LINC01301	5.93708	0.00804031		CMC1	TET1
IL2RA	5.6733	0.000314895		CMSS1	TRDV1
DUSP6	5.65223	0.0132036		CMTM4	TTC30A
ICAM1	5.64592	0.00294531		COLGALT2	METTL7A
COLGALT2	5.60855	0.000300052		CORO1B	KATNAL2
SDC4	5.56868	0.0013254		COX17	PLAAT4
TET2-AS1	5.5595	0.041572		CREM	RN7SL589P
MB21D2	5.55554	0.00730021		CRIM1	LINC00528
LINC01943	5.52079	0.0046003		CRYBG3	VAV3
EXO5-DT	5.51606	0.00601135		CSF1	Y_RNA
ATF3	5.43412	0.0475565		CSF2	LINC02614
IGHV1-3	5.37752	0.000246213		CSF2RB	LINC02033
AKAP12	5.35931	0.0387828		CSNK1G2P1	FAM102A
NDFIP2	5.33207	0.0172333		CSRNP1	MGAT3
STX5-DT	5.31192	0.0491889		CXADR	ANKRD36BP2
FAM215A	5.24298	0.0489128		CXCL8	IATPR
PNPT1P1	5.24171	0.0241564		CXCR4	LINC02035
ENPP1	5.24171	0.0241564		CYFIP1	SNORA11B
MIR4292	5.14456	0.0202346		CYTIP	OR4D1
ZIC2	5.13153	0.0276187		DACT3	MXRA7
CISH	5.103	0.00986219		DCDC2B	SENCR
CCR3	5.05516	0.0197685		DELEC1	CAMK4
CLIC2	5.04509	0.00953834		DENND3	POMZP3
TRPC3	5.04468	0.012139		DESI1	IFNG-AS1
PTPRU	5.0007	0.0226845		DHRS3	TRBV7-5
JAM2	4.86779	0.0063408		DLGAP3	TRPV6
NAMPTP1	4.85767	0.0358525		DMWD	FRAT2
NAPSA	4.85462	0.047516		DOK4	SNTA1
IL7	4.75626	0.0458938		DPP4	SNORA47
UACA	4.68316	0.0321445		DSP	ZFX-AS1
PTPRVP	4.67929	0.041152		DUSP6	LINC01422
TNFRSF18	4.667	0.013868		EBI3	CABLES1
ETS1-AS1	4.63059	0.0185711		EEF1GP1	KIAA1549L
PGF	4.56957	0.0242659		EGR1	MAP2K6
SMOX	4.50501	0.0310631		EGR2	LIME1
STRIP2	4.44603	0.0181048		EGR3	LY9
EBI3	4.42732	0.0351686		EHD4	PPM1L
TNFRSF8	4.37285	0.0113113		EIF1	PSMB8-AS1
CBX3P5	4.36909	0.03707		EIF4G3	CALCRL
SGSM1	4.35039	0.0362514		EIF4HP2	TMEM272
CSF1	4.34523	0.00344311		EIF5B	RASSF3
MPHOSPH6P1	4.27763	0.00593253		ELK1	EPHA1
CD68	4.21576	0.0230093		ELL2	AMOT
ETV5	4.20373	0.0016116		ELOC	TRBD1
ADAMTS1	4.19314	0.0235666		EMILIN2	TRAM2
SLC4A11	4.18551	0.0144118		ENO1	SIGIRR
LRP11	4.17817	0.036475		ENPP1	LINC00544
OPLAH	4.16051	0.025852		ENPP6	ACE
FAR1-IT1	4.13376	0.0379955		EPHB2	GLI3
ARID5A	4.13009	0.0140413		ETDC	EFNB2
IFNL3P1	4.04684	0.0130233		ETS1-AS1	FAM136CP
LINC02595	4.03655	0.00103127		ETV5	HEXA-AS1
GPAT3	4.03555	0.00114717		EVA1C	HNRNPH1P1
PCSK6	4.02348	0.0264711		EXO5-DT	CYSRT1
SLC9A3R2	4.00235	0.0484889		FAM204BP	TRAJ19
WARS1	3.9849	0.0075633		FAM215A	SRSF10P1
SOCS1	3.98086	0.00162789		FAM3C	PIK3R5-DT
SLC25A5P1	3.93178	0.0431472		FAR1-IT1	NPIPB2
IGSF3	3.8338	0.0242253		FBXO45	TRBV28
CCND2	3.82105	0.0337435		FBXO6	ANKRD44-AS1
TNFRSF10D	3.81709	0.00953706		FBXW11	TRAV9-2
AFDN	3.81444	0.00134546		FGD2	ZBED5-AS1
CLIP1-AS1	3.79721	0.00642915		FGFRL1	CCDC192
PSPC1-AS2	3.73094	0.0364095		FIGNL1	TRBV6-6
JAG2	3.71497	0.00753285		FILIP1L	GPR18
RPL32P32	3.7085	0.00180707		FLT4	TRAV24
CREM	3.66336	0.0481284		FLVCR1	ITM2A
PHLDA1	3.64208	0.000464863		FLVCR2-AS1	DAPK2
HDX	3.62025	0.0197119		FN1	AARSD1P1
RDH10	3.5465	0.00400949		FNDC3B	LINGO3
APOBEC3H	3.54327	0.0340795		FOSL1	PDE7B
MTND2P2	3.54294	0.0139539		FRMD4B	LDLRAD4-AS1
SPRED2	3.5367	0.0143448		FSTL3	SLC14A1
ZBTB32	3.52895	0.00142521		FURIN	RN7SL801P
WHRN	3.51998	9.0048e-05		GADD45G	TRAC
CEND1	3.51075	0.0293575		GARS1	AVPI1
RCAN2	3.49343	0.00242124		GCK	SCG3
FURIN	3.48989	0.000851968		GDI1	TRAV8-3
B4GALNT1	3.47835	0.015875		GFPT1	SENP8
TIAM2	3.46002	0.0181017		GK	HSPA1L
RAB11FIP1	3.45815	0.00122696		GNE	BACH2
LDOC1	3.45535	0.012733		GNGT2	MAJIN
ACTRT3	3.44396	0.036545		GPAT3	RPL5P12
CES4A	3.44329	0.0454194		GPR132	TRAV23DV6
NDUFV2P1	3.43491	0.0165286		GPR63	TRAJ51
HMSD	3.42957	0.038175		GPR84	LINC02709
CYFIP1	3.39727	0.0384772		GRAMD1B	APTR
DACT3	3.36644	0.0250513		GREM2	RN7SL444P
FGFRL1	3.35612	0.000940651		GRHL1	KLHL24
CD86	3.35519	0.0239762		GRINA	TBC1D2
PPFIBP2	3.34594	0.0460686		GTF2IRD1	RNU4ATAC18P
PPFIBP1	3.33926	0.0136557		GZMB	VIPR1
FRMD4B	3.31102	0.00786035		HBEGF	GTSF1L
CSF2RB	3.30734	0.0483587		HCAR1	PZP
RNF207	3.30347	0.0448097		HCAR2	GAPDHP35
NECTIN3	3.30238	0.0418586		HCCS	PITPNC1
EGR3	3.28336	0.0438401		HDX	TIMP2
ADGRA2	3.27308	0.018985		HECW2	CPLX1
CD40	3.24519	0.00279218		HEMK1	ABTB1
CAMKK1	3.22821	0.0284792		HIF1A	RPS15AP24
SEMA7A	3.22715	0.0471337		HIVEP1	PAN2
SEMA3A	3.22002	0.00867419		HK2	BTBD3
LRRC66	3.19279	0.0401577		HMSD	LTK
MAP1A	3.16126	0.00072638		HNRNPA3P12	BFSP1
CSRNP1	3.12919	0.0337795		HNRNPH3	RASGEF1B
MAFG-DT	3.12834	0.00727252		HSD11B1	MIR4537
LINC00299	3.12628	0.00160024		HSPA1A	ABCA7
AGRN	3.1024	0.0203405		HSPA1B	MYO18B-AS1
HNRNPA3P12	3.08938	0.0303313		HSPA2-AS1	VNN2
BST2	3.07105	0.00122962		HSPD1P5	SCN9A
PRR13P2	3.06309	0.020277		HUWE1	AK9
SH2D4A	3.06088	0.0068871		HYAL2	FRAT1
SOCS3	3.05274	0.0181353		ICAM1	FAM181A
DELEC1	3.03417	0.0398883		IDI1	RPS6P16
RASGRP4	3.02997	0.0116283		IER5	PPP2R5CP
SLC41A2	3.01625	0.00825954		IFNL3P1	PACSIN1
TNIP3	3.0156	0.0307147		IGHV1-3	TRIB2
FBXO6	3.00008	0.0128144		IGSF3	TRBV30
PTK2	2.98981	0.0483851		IKBIP	TRAJ32
FAM204BP	2.97503	0.0336196		IKZF4	ACSS1
JARID2-DT	2.95865	0.0177128		IL18RAP	LINC02481
CD40LG	2.94087	0.0101881		IL1A	ZNF710-AS1
ZNF311	2.93195	0.00757775		IL1RAP	UBL3
EGR1	2.89918	0.0138354		IL21-AS1	LINC01163
NAMPT	2.89729	0.0217273		IL2RA	ACSL6
MTHFD2	2.89588	0.0297292		IL2RB	LEF1
MTHFD1L	2.88652	0.00780922		IL7	PIK3IP1
SLC4A5	2.86984	0.00554652		ILDR1	GTF2IRD2B
SLC4A10	2.86329	0.00962062		INPP4B	TSHR
VTRNA1-3	2.86205	0.0175125		IQCB1	TRAV21
IL18RAP	2.82832	0.00225139		IRF4	ZNF815P
PPARG	2.82805	0.00735286		IRF5	CD8B
FILIP1L	2.82054	0.0138805		ITGA2	PELI2
PYCR1	2.79798	0.0373531		ITGA3	MMP24
STON2	2.79548	0.0445333		ITPRIPL1	CALCOCO1
SOCAR	2.79071	0.0335692		IVNS1ABP	RPS2P32
HK2	2.78654	0.00166573		JAG2	GNG4
RIOX2	2.75935	0.000493163		JAM2	RNY1P13
PPAN	2.7567	0.0460453		JARID2-DT	GPR52
DENND3	2.75653	0.017686		JMJD6	LRRC8D
PRELID1P6	2.75157	0.0355161		JUNB	TRBV12-5
PRDX3P1	2.74408	0.0183173		JUND	SLC22A23
ELL2	2.72943	0.0411344		KAT2B	TRBV15
GNGT2	2.72613	0.00469651		KCNN4	TRAV34
UPP1	2.72062	0.00819767		KDELR2	CTNNBIP1
BRD7P4	2.71514	0.0356972		KDM6B	TRBV25-1
JUNB	2.69017	0.000645659		KIF1B	GEMIN8
MICAL3	2.68222	0.00266593		KIF1C	SNORD13
SLC35G2	2.6521	0.0278292		KIF3A	KLF3
KCNN4	2.64269	0.0183709		KIF5A	FTH1P2
ZDHHC9	2.64148	0.0376539		KLHL25	LINC02320
HYAL2	2.63767	0.0480843		KREMEN2	LINC01259
EGR2	2.62591	0.0207716		KRR1	ESR1
MPP2	2.61422	0.0396331		LACTB	SULT1B1
NUDT8	2.61313	0.0209617		LACTB2	MGAT5
AIF1L	2.61261	0.0368402		LANCL3	IGHJ6
SAMSN1	2.61141	0.00130015		LAP3	NDN
MYO1C	2.60283	0.0227947		LAPTM4B	MIR151B
IL1A	2.59431	0.00821127		LAT2	CLU
FSTL3	2.59373	0.0218206		LDOC1	RPS3AP13
PRDM1	2.58321	0.0168029		LIF	ZNF703
EHD4	2.57807	0.000436975		LIF-AS2	H4C10P
TRIP10	2.57016	0.0334452		LILRA6	ADA2
SLC4A8	2.56144	0.00363109		LINC00299	TP63
DHRS3	2.55962	0.0429581		LINC00892	VIPR1-AS1
PACSIN3	2.55706	0.0164425		LINC01132	NT5M
RPSAP9	2.55374	0.0149599		LINC01301	LINC01303
CGAS	2.55196	0.0274234		LINC01684	CBLL1-AS1
MAP3K6	2.5501	0.00899051		LINC01943	LINC02295
ZFP92	2.51671	0.0150758		LINC01979	MAP2K5-DT
IRF4	2.51089	0.00220126		LINC02068	ANK3-DT
PRR5L	2.50448	0.0300723		LINC02086	CR1
ADTRP	2.50266	0.00870275		LINC02341	WDR86-AS1
PHOSPHO1	2.48888	0.0260984		LINC02595	HKDC1
SLC1A5	2.4753	0.00703878		LMAN1	EPB41
MYBL1	2.47448	0.0198613		LONP1	ZBTB18
CCDC113	2.4727	0.047587		LRP11	RNA5S9
MIX23	2.47198	0.000455241		LRP8	TMPRSS5
STAG3L2	2.46786	0.0369621		LRRC66	RAB37
LAP3	2.4674	0.0242428		LTN1	TSPO2
PPP1R1A	2.46673	0.0169325		MAFG	SGMS1-AS1
CSNK1G2P1	2.45281	0.0436115		MAFG-DT	FST
HEMK1	2.43868	0.000844803		MAN2A2	MARCHF2
FGD2	2.43767	0.027653		MAP1A	RIMBP3
GRHL1	2.43049	0.0448906		MAP3K6	MEIG1
LINC01132	2.41984	0.0088549		MAPK11	AMOTL1
CXADR	2.39072	0.0267038		MAPKAPK3	STK24-AS1
RNU6-2	2.37855	0.0154714		MAST2	GZMK
NFE2L3	2.37229	0.0370967		MASTL	SAMD3
GPR63	2.37128	0.00405492		MATN4	UMODL1
PSEN2	2.35938	0.0340144		MB21D2	WASHC5-AS1
IL1RAP	2.33136	0.0035908		MBOAT7	SYNE1
STK3	2.32769	0.0169355		MICAL3	RNY1
ADD2	2.3203	0.0209821		MICB-DT	IFNLR1
LAPTM4B	2.31866	0.0368756		MIIP	SLC46A3
PGAP1	2.31519	0.0451491		MIPOL1	CNTLN
ITGA2	2.31199	0.0202588		MIR23AHG	SERPINB9P1
BCL3	2.29941	0.0322462		MIR4292	LINC00886
LRP8	2.27538	0.0130669		MIR4736	CAPN12
SLC7A11	2.26873	0.0333847		MIR6783	MFAP1P1
HSPA1A	2.26458	0.00531436		MIX23	STMN3
CYTIP	2.26092	0.00595771		MMD	TNFAIP8L2
LACTB	2.25944	0.00550526		MOSPD1	GIMAP8
CAMK1	2.24852	0.0321074		MPHOSPH6P1	NOXO1
SLC9A7	2.23571	0.0276162		MPP2	CD79A
CRIM1	2.23084	0.0022507		MRPL17	LEF1-AS1
STK16P1	2.23027	0.0217026		MRPL32	ARSG
MT-TL1	2.2241	0.0196471		MSH4	DMGDH
TENT5A	2.20533	0.0376422		MTHFD1L	PCDH9
FAM3C	2.20467	0.0294896		MTHFD2	ANKRD50
DESI1	2.20107	0.0084511		MTND2P2	RNF144B
WDR45B	2.17979	0.0384057		MT-TL1	RABGAP1L-DT
TMEM65	2.17399	0.000882233		MUC1	PKIG
TBX21	2.17064	0.00137087		MUC4	CPAMD8
CRYBG3	2.17031	0.0372123		MYBL1	KCNQ5-AS1
MAPKAPK3	2.16185	0.00174891		MYG1-AS1	C2orf81
WHSC1L2P	2.15496	0.0179568		MYLK3	VSIG1
BATF	2.15432	0.0238288		MYO1C	LDLRAP1
FNDC3B	2.15069	0.0394072		MYO1D	ATM
PPID	2.14592	0.0242835		MYO3B	AMIGO1
CHCHD10	2.14565	0.00284445		NAB2	TMEM169
ADAMTSL5	2.13769	0.0188341		NAMPT	TRGV4
CORO1B	2.1337	0.0102119		NAMPTP1	SNRPA1-DT
BEX1	2.12587	0.00393062		NAPSA	DLGAP4-AS1
SPDYE5	2.12292	0.0201345		NARF	BTBD11
SNRPGP10	2.11956	0.0352067		NARF-AS1	LINC02848
BRSK1	2.11926	0.0348865		NBPF8	YPEL2
CXCR4	2.11305	0.00462102		NDFIP2	FCMR
TRUB1	2.11075	0.0324294		NDUFV2-AS1	UCP2
SLAMF1	2.10413	0.00584087		NDUFV2P1	XIST
CHSY1	2.10342	0.0020118		NECTIN3	TRBV5-5
RPGRIP1	2.10181	0.0499058		NEK3	KLHL6-AS1
AGPAT2	2.10173	0.0439982		NEK7	SLAMF6
BLZF1	2.10157	0.0135094		NEXMIF	GCOM1
EMILIN2	2.09992	0.016701		NFE2L1	SH3GL1P1
PFDN2	2.08918	0.00813208		NFE2L3	PRR29
ARID3B	2.08269	0.00595348		NFKB2	PDK2
HSPA2-AS1	2.05969	0.0237317		NFKBIE	LCTL
NUP58	2.05508	0.00970432		NFKBIZ	TRAV26-1
SMIM3	2.05374	0.0331024		NINJ2	JAML
TNFSF10	2.05149	0.00483423		NIPA1	TCEANC
RNF213-AS1	2.04436	0.0217652		NOL7	ZNF853
MYO1D	2.03055	0.0449628		NR4A3	RASA4B
IKBIP	2.03006	0.0111229		NRP1	TRBV13
KAT2B	2.02891	0.00951752		NUDCD1	LINC02361
ATF4	2.02342	0.00252192		NUDT8	GAPDHP71
IRF5	2.02218	0.0131343		NUP58	UBAC2-AS1
ITGA3	2.02071	0.0258224		NXT1	NBEA
C16orf95	2.00334	0.0337324		OIP5-AS1	ING4
CMSS1	2.00202	0.0302806		OPLAH	AFF3
ARNTL2	1.9995	0.00127557		OSM	GXYLT2
BMPR1A	1.99526	0.00796516		PA2G4	BCL9L
SUMO4	1.99465	0.0474457		PACSIN3	FRY
AIRN	1.99461	0.00981798		PAICS	GALNT12
FLT4	1.99248	0.0247372		PARVB	ACBD7
TRAPPC4	1.99002	0.0214475		PCBD1	TMEM63A
IER5	1.98938	0.0202742		PCSK6	UPF3AP2
ATN1	1.98377	0.00697786		PDE4B	CLDN20
IVNS1ABP	1.97963	0.0426208		PDLIM7	SARDH
SOX6	1.97958	0.0433927		PEA15	DYRK2
EIF4G3	1.97714	0.00832405		PELI1	ZNF559
UBE2E2	1.97642	0.0359461		PELO	C20orf96
HSPA1B	1.9726	0.00339035		PER3	SERINC5
RTL8A	1.96999	0.0337119		PFDN2	TRAV14DV4
NAB2	1.96235	0.0438241		PFKP	PDP1
NIPA1	1.95877	0.00440046		PGAM1	CAPS
S1PR2	1.95857	0.00193189		PGAP1	ARHGEF37
TIPIN	1.95278	0.0199268		PGF	TRBV7-7
PSMA6P1	1.95054	0.0334454		PHLDA1	CDH23
PTGER4	1.94549	0.0291701		PHLDA2	GPA33
MAPK11	1.94271	0.0297734		PHOSPHO1	MYO7B
NBPF8	1.94245	0.0228018		PHTF2	WDR81
RNF19B	1.92726	0.0113072		PIGA	TRBV27
KIF3A	1.92579	0.0301412		PLCG2	PHC1
NUDCD1	1.92525	0.0446705		PLPP1	EPHB6
ILDR1	1.91367	0.0460422		PLPPR2	BCAS3
PLCG2	1.91261	0.0185402		PLSCR3	AKR1C3
SERTAD1	1.90458	0.0365069		PNPT1P1	CREG2
RPS17P13	1.90387	0.012466		POLK	GIMAP6
HIVEP1	1.90213	0.0242083		PPAN	PRKN
PDE4B	1.90054	0.0491937		PPARG	SCNN1A
UBOX5-AS1	1.90038	0.0301051		PPFIBP1	TLE1
TOP1MT	1.89756	0.0446517		PPFIBP2	RPS4XP2
SEC11C	1.89323	0.0447579		PPID	SNED1
IL2RB	1.89207	0.00153456		PPP1R1A	TRBJ2-4
KDM6B	1.88988	0.0394541		PRDM1	IPO5P1
RALB	1.88854	1.31465e-05		PRDX3P1	ZNF711
SLC25A44	1.88762	0.0392495		PRELID1	MORC2-AS1
UBE2W	1.88436	0.0192773		PRELID1P6	GOLGA5P1
TMEM64	1.88195	0.0231363		PRR13P2	DDX11-AS1
CMAHP	1.88174	0.000498442		PRR5L	UBASH3B
SLC39A8	1.88128	0.00864579		PSEN2	ADAMTS6
SPATA5	1.88054	0.0368342		PSMA1P1	SNORD73B
ZDHHC14	1.8794	0.0263658		PSMA2	RASSF8
TRIB3	1.87658	0.0462732		PSMA6P1	MFGE8
THG1L	1.86647	0.000673975		PSMC3IP	TRAV38-1
IKZF4	1.86381	0.00848926		PSPC1-AS2	ALS2CL
PA2G4	1.86245	0.0210319		PTGER4	PNPLA4
PLPP1	1.85867	0.0228653		PTGR1	AGAP5
AP4B1-AS1	1.85603	0.000800338		PTK2	MTURN
MIR23AHG	1.84281	0.0221851		PTPN21	MTSS2
GK	1.84279	0.0134913		PTPRU	YBX2
PRELID1	1.84235	0.0234694		PTPRVP	LINC01054
ZNF267	1.83862	0.00687501		PYCR1	SORL1
PSMC3IP	1.83269	0.0468595		RAB11FIP1	LINC02520
PLSCR3	1.83018	0.0144313		RAB2B	CCDC191
SNORD3A	1.82992	0.0324809		RAD23A	PRTFDC1
ARPC5L	1.82729	0.00323856		RALB	FAM53B
GRINA	1.8242	0.0154337		RASGRP4	PLIN4
LMAN1	1.82132	0.0084072		RASSF1	EEF1A1P19
CCDC59	1.81169	0.0136453		RBFA	WASH2P
GARS1	1.81038	0.0169584		RCAN2	SORL1-AS1
PCBD1	1.80649	0.00351132		RDH10	MXD4
BTG3	1.80553	0.0118557		RELB	TRAV3
TAB2	1.80361	0.00160425		RELT	FBF1
FBXO45	1.79545	0.0359206		RGMA	PSMA8
LONP1	1.79383	0.00768188		RGS16	SHMT1P1
SLC25A25	1.79369	0.00331761		RIOX2	CACHD1
CCDC9	1.79	0.0289327		RN7SL166P	CEBPE
INPP4B	1.78658	0.0065983		RNF19B	PDCD4-AS1
NEK3	1.78317	0.00343347		RNF207	KCNMB3
MUC1	1.78178	0.0367069		RNF213-AS1	NAV2
ZCCHC2	1.77966	0.0295961		RNU6-1152P	DAND5
YARS1	1.77843	0.00595201		RNU6-2	PGAP3
MAN2A2	1.77593	0.00697		RNU6-431P	Y_RNA
PARVB	1.7754	0.045908		RNU6-6P	FGFBP2
IQCB1	1.77175	0.0358757		RNU6-701P	LINC01876
TMCC1-DT	1.76777	0.0203561		RNU7-18P	BMS1P4
NFKBIE	1.76541	0.0167043		RPGRIP1	CCDC146
CEBPB	1.76127	0.0497376		RPL31P17	ARPC3P4
IDI1	1.76086	0.0137903		RPL32P32	GPR176-DT
PEA15	1.75941	0.0155077		RPS17P13	PCMTD2
MRPL17	1.75908	0.0040817		RPS2P55	ZNF599
ASPHD2	1.75639	0.00972331		RPS6KA5	PAG1
AGAP3	1.75496	0.0143255		RPSAP9	CLEC11A
NOL7	1.74121	0.0196591		RTL8A	ABLIM1
EVA1C	1.73993	0.0341017		RUNX3	MYO1F
CMTM4	1.73736	0.0331331		S1PR2	SCRN1
SNAPC3	1.73607	0.0205825		SAMSN1	TAC4
NFKB2	1.73546	0.0332101		SDC4	TMEM86A
DOK4	1.73476	0.0170313		SEC11C	USP44
TOR4A	1.73348	0.00899682		SELENOK	FAM171A1
CKLF	1.73285	0.0189423		SEMA3A	BMF
SH2B3	1.72738	0.0322156		SEMA7A	CYB561
TFB1M	1.72717	0.0393501		SERBP1P5	TRBV6-1
MMD	1.72459	0.0230142		SERTAD1	CEP68
PHTF2	1.7232	0.0289099		SGSM1	ZNF90P1
DPP4	1.71937	0.0326045		SH2B3	TRBV20-1
ZDHHC18	1.71565	0.033276		SH2D4A	RN7SKP227
RBFA	1.71285	0.0393985		SLAMF1	TDRD12
PGAM1	1.71177	0.0227872		SLC15A4	TENM1
MRPL32	1.71173	0.0115219		SLC1A5	HDAC4-AS1
ZC3H12A	1.70781	0.0391638		SLC25A25	SELL
PAICS	1.70571	0.0383956		SLC25A44	TMPRSS13
NFKBIZ	1.69653	0.0302558		SLC25A5P1	RNU4-89P
MOSPD1	1.69586	0.0238021		SLC26A4	PNLDC1
PLPPR2	1.6901	0.0442203		SLC26A4-AS1	PCP2
CAMK2N1	1.68848	0.0151783		SLC35G2	TBXA2R
CACYBP	1.68698	0.0414198		SLC39A8	ZBTB20-AS1
HIF1A	1.68074	0.0136702		SLC41A2	IL24
MASTL	1.67954	0.00869978		SLC4A10	IPCEF1
STX12	1.67779	0.0206074		SLC4A11	PECAM1
KLHL25	1.67541	0.0229522		SLC4A5	NCF1B
BPGM	1.6736	0.024418		SLC4A8	TRBV12-4
C16orf91	1.67338	0.0156049		SLC7A1	CD27
RELT	1.67318	0.0200083		SLC7A11	CEL
SNRPGP12	1.66872	0.00819802		SLC9A3R2	CACNA1I
TWSG1	1.66752	0.0401783		SLC9A7	TRAV18
VPS37C	1.66172	0.038741		SLFN11	SLC25A45
SURF4	1.66066	0.0189751		SMIM3	LINC02777
ELK1	1.66012	0.019004		SMOX	S1PR3
HUWE1	1.66011	0.0239103		SNAPC3	C16orf54
VDAC1	1.65308	0.00394574		SNORD3A	BCL7A
JMJD6	1.65275	0.0103295		SNRPA1	GTF2IP4
PSMA2	1.65204	0.0115777		SNRPGP10	NEK5
ZNF584	1.65182	0.0028007		SNRPGP12	KCNMB4
JUND	1.65128	0.026606		SOCAR	RPL7L1P12
SLC15A4	1.65128	0.00396777		SOCS1	SNORD53B
MICB-DT	1.65033	0.0273504		SOCS2	ZNF730
NEK7	1.64507	0.0328225		SOCS3	FMO5
GFPT1	1.642	0.0480802		SOX6	C1orf21
GNE	1.64084	0.0125548		SOX8	GNG7
NFE2L1	1.64021	0.0380503		SPAG1	TMEM263-DT
ZEB1	1.6401	0.0284333		SPATA5	Metazoa_SRP
TANK	1.6392	0.00191049		SPDYE5	ANTXRLP1
SNRPA1	1.63916	0.0345449		SPRED2	NAIPP4
DCDC2B	1.63449	0.0186907		ST8SIA4	HBP1
UBE2M	1.63264	0.0403058		STAG3L2	NT5E
TLNRD1	1.6311	0.0460445		STAM	TECPR1
BOLA3	1.63019	0.0492228		STK16P1	ZNF154
ELOC	1.62968	0.00608861		STK3	NREP
LAT2	1.62799	0.0387035		STON2	ACOT11
C4orf46	1.62098	0.0422698		STRIP2	ARL4AP1
CCT8	1.62007	0.00710766		STX12	CXCR3
TNFRSF1B	1.61958	0.0387832		STX5-DT	UPK3B
RAD23A	1.61719	0.00110088		SUMO4	PIANP
SLC7A1	1.61704	0.039865		SURF4	ITM2B
MIIP	1.61537	0.0384531		SUSD6	TEPSIN
EIF5B	1.61524	0.049314		TAB2	SYTL2
TXLNA	1.61473	0.00667298		TANK	STK38
MAFG	1.61463	0.018391		TBL2	GIMAP1
RASSF1	1.61423	0.0220576		TBX21	LINC00880
VASP	1.61051	0.00832185		TENT5A	TRGV2
ST8SIA4	1.60872	0.0222587		TET2-AS1	MIR1183
PELI1	1.60847	0.0159086		TFB1M	MHENCR
PER3	1.6065	0.0352306		TFEC	TPTE2
BUD23	1.60461	0.040844		THG1L	DISP2
APOL6	1.60276	0.0324299		TIAM2	TTC24
YBX3	1.60135	0.0315016		TIMM17B	SLC26A1
TPI1	1.59968	0.0387983		TIPIN	IL17RA
NARF	1.59964	0.00895288		TLNRD1	TRAV19
ITPRIPL1	1.59694	0.00206781		TMA16P2	Y_RNA
PFKP	1.59566	0.0282787		TMCC1-DT	CSGALNACT1
SUSD6	1.59368	0.0137185		TMEM236	PFKFB1
PDLIM7	1.5929	0.0412241		TMEM64	ITGB4
FLVCR1	1.59226	0.0184571		TMEM65	PAWR
TBL2	1.59185	0.03409		TNF	RPSAP46
NXT1	1.59147	0.0153603		TNFRSF10D	TCP11L2
SERBP1P5	1.58833	0.0431222		TNFRSF18	ID3
DMWD	1.58602	0.0351412		TNFRSF1B	GNRHR2
OIP5-AS1	1.58421	0.0276212		TNFRSF4	LRRC2
BCL2L1	1.58398	0.0183547		TNFRSF8	MICOS10P2
ABI3	1.58373	0.0330214		TNFSF10	AOAH
ARL10	1.58086	0.00180308		TNIP3	RPS12P27
C12orf73	1.58056	0.0404057		TOP1MT	TC2N
GDI1	1.57553	0.0112662		TOR4A	PRKACB
RPS6KA5	1.57356	0.0181485		TPI1	ZDHHC12-DT
NINJ2	1.5732	0.0454784		TRAPPC4	GGCTP1
SLFN11	1.57288	0.00383376		TRIB3	NOSIP
ZNRF1	1.5728	0.00935524		TRIP10	MEGF6
CD58	1.56861	0.0429309		TRPC3	EDAR
CD63	1.56838	0.0367387		TRUB1	RGPD4
STAM	1.56837	0.0338724		TWSG1	LINC01550
VDAC2	1.56722	0.0482729		TXLNA	ARHGEF18
ENO1	1.5642	0.00718364		UACA	SCML4
ZNF296	1.56042	0.00701513		UBE2E2	SMC5-DT
HNRNPH3	1.56022	0.0349722		UBE2M	SNORA53
COX17	1.55804	0.0272711		UBE2W	FAM136DP
SPAG1	1.55784	0.00567431		UBOX5-AS1	LINC00426
RELB	1.55647	0.0491117		UCHL1	KLRG1
CLIC5	1.55408	0.0441849		UPP1	PLCL2-AS1
RAB2B	1.55075	0.0385272		USH2A	LINC02922
GADD45G	1.54963	0.0481879		VASP	TMIGD2
CCDC85B	1.54934	0.00296455		VDAC1	AFAP1L2
PELO	1.54663	0.0356335		VDAC1P3	SLC24A4
CKS2	1.54652	0.00037063		VDAC2	TRBC1
MBOAT7	1.54519	0.0060036		VPS37C	CTSO
TIMM17B	1.54428	0.0258813		VTRNA1-3	NUAK2
GRAMD1B	1.54311	0.00581563		WARS1	RBM5-AS1
BAX	1.53925	0.00543304		WDR45B	RASA3-IT1
HCCS	1.53663	0.0325179		WHRN	NOG
LTN1	1.53215	0.028156		WHSC1L2P	DLEC1
LINC01684	1.53101	0.0207405		WNK3	AJUBA-DT
KDELR2	1.52473	0.000954555		WWC2	NUGGC
PIGA	1.52405	0.0414159		YARS1	CACNA2D4
KIF1B	1.52395	0.0115009		YBX3	MZB1
LACTB2	1.52283	0.00560713		ZBTB32	SLC16A10
RUNX3	1.52117	0.0387359		ZBTB8A	BLK
APOBEC3G	1.51188	0.00706069		ZC3H12A	TRBJ1-6
MAST2	1.51167	0.0110914		ZCCHC2	TRAJ17
GPR132	1.51164	0.00337079		ZDHHC14	TRAJ39
FIGNL1	1.50997	0.0128972		ZDHHC18	CARD6
SELENOK	1.50926	0.00957227		ZDHHC9	LBH
POLK	1.50909	0.0280117		ZEB1	MAP10
FBXW11	1.50731	0.0265353		ZFP92	C16orf86
CMC1	1.50678	0.00596056		ZIC2	ZNF704
RPS2P55	1.50565	0.0206976		ZNF267	LINC02273
KIF5A	1.50522	0.0190077		ZNF296	TRAV4
EIF1	1.5048	0.00710156		ZNF311	LINC00861
NDUFV2-AS1	1.50395	0.041324		ZNF334	PCSK4
KIF1C	1.50343	0.00650441		ZNF584	EIF2AK3-DT
KRR1	1.50294	0.0346876		ZNRF1	ADAMTS7P4
MAPRE2	0.666276	0.0241655			ACAD10
H4C2	0.66601	0.0277898			ACADSB
UBE2J1	0.66569	0.0192643			ACSF3
TXNDC16	0.664797	0.0309318			ACTL10
UBR2	0.664411	0.0221832			ACTR3C
CCNB2	0.664225	0.0103266			ACVR2B
JPX	0.664124	0.0398491			ADA
IL10RB	0.663895	0.00932685			ADAT1
ARHGDIB	0.66358	0.0395475			ADNP-AS1
ZADH2	0.66348	0.0382558			AKAP13
HERC2	0.66332	0.00861356			AKR1B1
RAP2B	0.663068	0.0088982			ALDH16A1
ANXA5	0.661654	0.0490744			ANAPC15
DNAH1	0.660976	0.0474401			ANKRD18EP
RREB1	0.660878	0.00408041			ANXA2R
TMEM131L	0.660851	0.00698429			ANXA5
ZNF669	0.660363	0.00510239			AP1S2
ITPKC	0.659753	0.0128354			AP5S1
ZNF276	0.659683	0.00781712			APBB1
NNT	0.659346	0.043753			APBB1IP
ZNF226	0.659256	0.0145473			APLF
ZSCAN26	0.658192	0.0399976			AQP3
H3P6	0.658117	0.0258193			ARC
TRBV9	0.657964	0.0449839			ARHGAP12
CCDC85C	0.657798	0.0161632			ARHGAP45
ZSWIM1	0.657472	0.0283467			ARHGDIB
ADNP-AS1	0.656859	0.0412976			ARHGEF1
EPC1	0.65585	0.00154262			ARHGEF11
TULP4	0.654938	0.000188782			ARL15
VHL	0.654646	0.00529377			ARL6IP1
EEF1A1P5	0.654529	0.0452884			ARMC2
CHMP1B	0.654295	0.0257241			ARRDC2
AXIN1	0.654177	0.0191564			ATF7IP2
MARF1	0.654074	0.0188987			ATG2A
FCHSD1	0.654042	0.0133045			ATP1A1-AS1
TPCN1	0.653683	0.00409046			ATP2B1-AS1
TNIK	0.653141	0.0424613			ATXN7L1
ZBTB44	0.653105	0.0147705			AXIN1
ZNF765	0.652925	0.0471219			BAZ2B
MLXIP	0.652871	0.0034161			BBS10
LRRC29	0.65275	0.036694			BBS9
TIAM1	0.652622	0.00875311			BCL11B
CBLL1	0.652	0.00449508			BDNF-AS
RNF168	0.651763	0.0300812			BEX4
ST20-AS1	0.651679	0.046937			BIN2
EEF1A1P6	0.651329	0.0216415			BIRC2
TUBGCP6	0.651032	0.00557862			BRD3
H2AC13	0.650933	0.0151827			BRD3OS
SVIL	0.650537	0.036358			C14orf93
TRAPPC9	0.650417	0.0393617			C2orf68
EPM2A	0.650335	0.0468013			C7orf31
ACADSB	0.650325	0.0269748			CAMTA1-DT
ZFAND2B	0.6502	0.00572399			CARF
STAT5B	0.650124	0.0312922			CASP8AP2
ARHGEF1	0.650057	0.0116679			CASZ1
ZFX	0.649123	0.0450936			CAT
DALRD3	0.64861	0.0386067			CATSPER2P1
DCUN1D2	0.648172	0.0362574			CBLL1
NAP1L4	0.647782	0.00120796			CBX2
TRMO	0.647487	0.00196348			CBX5
ACTR3C	0.647431	0.0404502			CCDC120
CPT1A	0.646957	0.00942356			CCDC28A
TPP2	0.646911	0.0235897			CCDC50
PLD3	0.646352	0.0130607			CCDC69
PHTF1	0.645756	0.0418379			CCDC85C
LRRC8C	0.645072	0.00121201			CCM2
ARHGAP12	0.644475	0.00465654			CCNB2
CPT2	0.644437	0.0348746			CCS
ULK1	0.644159	0.0342568			CD3G
GLG1	0.644102	0.0423933			CD5
ERMP1	0.643371	0.0203919			CD59
HIVEP2	0.64287	0.00853212			CD84
CILK1	0.64283	0.00764114			CD96
CTBP1-AS	0.642809	0.012342			CDC25B
ZNF557	0.642805	0.00283177			CDCA7
ACSF3	0.642468	0.0257845			CDCA7L
DIP2A	0.641909	0.0253295			CDKN1B
CEP162	0.641113	0.00759546			CDR2
ZNF688	0.641012	0.0251907			CELSR2
NAT1	0.640691	0.00394848			CEP112
PRRC2B	0.640141	0.00922359			CEP128
BIRC2	0.639977	0.0107131			CEP162
HERC1	0.639965	0.00369969			CEP70
DPY19L3	0.639468	0.0341307			CERK
CBX5	0.638969	0.00229611			CHIC2
LAPTM5	0.638949	0.00673719			CHMP1B
LXN	0.638049	0.0359716			CHMP4B
HP1BP3	0.637775	0.00126406			CHMP7
ARL6IP1	0.637362	0.0221672			CILK1
MAP3K5	0.637306	0.0438453			CLUAP1
H4C8	0.636895	0.0350204			CNN2
ZNF529-AS1	0.636869	0.0409593			CNPY4
NXPE3	0.636451	0.0206178			COMMD9
CTBP1-DT	0.636417	0.0202006			COTL1
ERBIN	0.636401	0.00888903			CPNE1
TECPR2	0.636071	0.0235094			CPNE2
TFDP2	0.636051	0.0107515			CPT1A
MIB2	0.63595	0.00587388			CPT2
SLC12A9	0.635905	0.0233444			CROCC
CD5	0.63538	0.0193232			CRTAP
GABPB2	0.635021	0.00631382			CRYL1
DENND6A	0.634804	0.000851735			CTBP1-AS
TIGD1	0.634176	0.0205918			CTBP1-DT
MYH9	0.634143	0.0154665			CTC1
LLGL1	0.633683	0.00668186			CTDSP1
ADAT1	0.633447	0.0350025			CTDSP2
DNAH10	0.633248	0.0394528			CUX1
FBXO9	0.633111	0.0114644			CYB561D1
DGKZ	0.631107	0.0144425			DAAM1
GMEB2	0.631094	0.00335631			DALRD3
PDCD6P1	0.631069	0.0201218			DCUN1D2
RABGAP1L	0.630826	0.00474441			DENND6A
PLEKHM1	0.630649	0.0377594			DERA
PPP1R3F	0.630487	0.042357			DGCR6L
TPRG1L	0.630301	0.0306588			DGKD
PYGB	0.630163	0.0303315			DGKZ
GBA	0.629558	0.00769102			DIP2A
CELSR2	0.629289	0.0211266			DNAAF10
MROH1	0.628359	0.0215217			DNAH1
WBP1L	0.6279	0.00286232			DNAH10
ZER1	0.626544	0.0304713			DNASE1
WDR45	0.626543	0.0122651			DNMBP
NAPA-AS1	0.626504	0.0278903			DOCK9
CASP8AP2	0.625274	0.0095109			DPY19L1
HGSNAT	0.625088	0.00406517			DPY19L3
PRKCQ	0.624754	0.0379583			DPYSL2
PLEKHM1P1	0.624695	0.0165929			DYRK1B
PPM1M	0.624102	0.0380588			EAPP
IRS2	0.624051	0.0109011			ECE1-AS1
MPPE1	0.623082	0.021672			EEF1A1P13
IFT140	0.622686	0.0233079			EEF1A1P5
AKR1B1	0.62174	0.00589197			EEF1A1P6
EIF4BP7	0.621614	0.0269492			EIF4BP7
RASSF2	0.621557	0.0320484			ELAC1
MTMR3	0.620253	0.0143444			ELMOD2
PRR7-AS1	0.619715	0.026995			EPC1
TOM1L2	0.619689	0.0496443			EPHX1
WASHC3	0.619252	0.0302183			EPM2A
GGNBP1	0.61904	0.0458221			ERBIN
TMC8	0.618975	0.0479055			ERMN
C2orf68	0.618904	0.0266227			ERMP1
WAC-AS1	0.618088	0.0171			ESYT1
UNC119B	0.618072	0.0190873			EVL
MSL3	0.61759	0.00732313			FAM172A
GTF2IP20	0.617342	0.0425742			FAM210B
NOP53	0.617319	0.0373982			FAM214A
ACAD10	0.617127	0.00689386			FAM227B
GIHCG	0.616757	0.00260819			FAM234A
APLF	0.61675	0.0151732			FAM3A
DERA	0.616568	0.0355604			FBLN5
CEP128	0.616394	0.0212925			FBXO32
CEP70	0.616345	0.0322346			FBXO9
EAPP	0.615356	0.00652465			FCHSD1
FAM172A	0.615217	0.014372			FGD3
LINC00511	0.615213	0.0497586			FHL2
MAST3	0.615017	0.0335454			FLNB
PIK3CA	0.614595	0.0387352			FOXO4
ZNF8	0.613218	0.00354204			FUT10
UFL1	0.612551	0.0298526			FXYD7
SLC9A3R1	0.611946	0.022128			GABPB2
KIAA0825	0.611893	0.0252299			GATD1
CPNE1	0.611815	0.0198899			GBA
HPCAL1	0.611736	0.0231175			GGNBP1
ELAC1	0.610725	0.027999			GIHCG
CPNE2	0.610524	0.0483947			GLCCI1
TDRKH	0.610511	0.0234649			GLG1
HOOK1	0.610253	0.0459969			GLYCTK
LINC00294	0.609796	0.0415134			GMEB2
GVQW3	0.609662	0.0263626			GPR171
LMTK2	0.609547	0.021461			GPX3
TRAPPC2	0.609346	0.0133175			GTF2IP20
IRF2-DT	0.607581	0.0316467			GVQW3
CDR2	0.607498	0.00136887			H2AC13
SLC66A2	0.60658	0.0125077			H3-3A
PGM2L1	0.606498	0.0048832			H3C2
CAT	0.606479	0.0108637			H3P6
NKAPP1	0.6057	0.00117756			H4C2
ANKRD18EP	0.605616	0.0092938			H4C5
CCDC28A	0.605612	0.0126579			H4C8
CHMP4B	0.60539	0.00740368			HCG11
MTRR	0.605273	0.0239771			HECA
CBX2	0.604962	0.0284257			HERC1
TIGD6	0.604795	0.00473504			HERC2
QARS1	0.604762	0.00149092			HGSNAT
FXYD7	0.604508	0.0458914			HIP1R
TRBV3-1	0.604386	0.0407063			HIPK2
ATP1A1-AS1	0.603925	0.00391326			HIVEP2
LBR	0.603611	0.0139053			HLA-DMA
CERK	0.603539	0.0018326			HMG20B
RPS6KA3	0.602923	0.0243238			HOOK1
DOCK9	0.602207	0.0308812			HOPX
ZNRF2	0.601874	0.0435286			HP1BP3
ANAPC15	0.601789	0.0388992			HPCAL1
INE1	0.601649	0.0302127			HS1BP3
FGD3	0.601638	0.0278932			HSBP1L1
NSMCE1	0.601466	0.0191831			HYKK
HCG11	0.601008	0.0135814			ICA1L
TTC39C	0.600946	0.00936354			ICAM2
ZNF362	0.600004	0.00876464			IDH2
RAB5B	0.599616	0.0139057			IFT140
BAZ2B	0.59961	0.0278158			IFT88
HOPX	0.59849	0.0370256			IL10RB
LINC00476	0.598478	0.032027			IL16
MAP2K5	0.598031	0.0215916			IL7R
RAB43	0.597206	0.0212497			INE1
BIN2	0.596791	0.0494362			INPP5K
HLA-DMA	0.596545	0.0244321			IRF2-DT
SLC25A42	0.595895	0.0414498			IRS2
PACS2	0.595877	0.00334972			ITGB1
ITM2C	0.595613	0.0432618			ITM2C
TSGA10	0.59542	0.0459104			ITPKB
HIPK2	0.594979	0.00209864			ITPKC
PLPP6	0.594771	0.020528			JAK1
TATDN3	0.594636	0.0162552			JPX
CDCA7L	0.594567	0.00229821			KDM6A
VPS51	0.594472	0.00588969			KDM8
CTDSP1	0.594459	0.00998784			KIAA0825
FAM3A	0.594073	0.0287282			KLC4
USP20	0.593668	0.00321605			KLF13
SCAND1	0.593521	0.00176495			KLHDC2
TBC1D1	0.593263	0.0415549			KLHL3
ZNF624	0.593125	0.0108947			KPTN
DNMBP	0.592781	0.0202826			KRBA2
RIPK3	0.592475	0.0471697			LACTB2-AS1
XYLB	0.592388	0.0314971			LAMA2
NRIP1	0.591348	0.00158431			LAPTM5
KDM6A	0.59021	0.0170791			LBR
SYNRG	0.589504	0.0304667			LDLRAD4
SPTBN1	0.589466	0.037897			LEPROTL1
TBC1D19	0.589206	0.016029			LHPP
HS1BP3	0.589104	0.0101726			LIMD2
ATP2B1-AS1	0.588952	0.0311822			LINC00205
NFIX	0.587671	0.0444674			LINC00265
LINC02878	0.587214	0.0413507			LINC00294
CROCC	0.586637	0.0311816			LINC00476
TBC1D22A-DT	0.585937	0.000349046			LINC00511
CCS	0.585895	0.0241799			LINC01003
THAP9	0.585854	0.039699			LINC01825
CTC1	0.585408	0.0110368			LINC02076
TMEM143	0.585199	0.00218666			LINC02878
PM20D2	0.584515	0.00128329			LLGL1
KLHDC2	0.584508	0.00907013			LMO7
ZNF417	0.584164	0.00257885			LMTK2
KLHL3	0.584139	0.0371887			LRRC29
CCDC120	0.583746	0.0258457			LRRC45
KPTN	0.583661	0.0245573			LRRC8C
TCTN2	0.582623	0.0189576			LXN
MINK1	0.582559	0.0362307			MAGEE1
MARCKSL1	0.582102	0.00729976			MAGEH1
SLC35F6	0.580943	0.0411901			MAP2K5
C7orf31	0.580927	0.0205811			MAP3K1
ZBTB3	0.580006	0.00292761			MAP3K5
PRPSAP1	0.579189	0.0219039			MAPRE2
RETREG3	0.579008	0.00562411			MARCHF8
KLF13	0.578704	0.0309269			MARCKSL1
ZNF623	0.578688	0.00470738			MARF1
PRUNE1	0.578402	0.0254895			MAST3
PARD3	0.577837	0.0165636			MBNL3
H4C5	0.577717	0.0115152			MBP
TRAV22	0.577069	0.0473842			MBTPS2
ZNF354A	0.576387	0.0177098			MCRIP1
FBLN5	0.576174	0.0166134			MCUB
ZNF211	0.574648	0.00966475			MEGF9
TRG-AS1	0.574616	0.0230067			MIB2
RPLP0P6	0.57445	0.0356879			MINK1
CARF	0.574353	0.0400684			MIR600HG
DNASE1	0.574324	0.00544005			MLXIP
ICA1L	0.57424	0.00260479			MLYCD
SLC12A7	0.57394	0.0360752			MPC1
TRAV13-2	0.573799	0.0288257			MPPE1
PUDP	0.573749	0.047798			MROH1
RALY-AS1	0.573034	0.0362736			MSL3
ELMOD2	0.572564	0.0126153			MTMR10
BRD3OS	0.572171	0.0042757			MTMR3
COMMD9	0.571997	0.0194392			MTND6P4
TGIF1	0.57198	0.0392796			MTRR
ATG2A	0.571197	0.00387908			MYH9
AKAP13	0.570902	0.00893466			MYLIP
LHPP	0.570746	0.0435778			NAP1L4
SNRK	0.570585	0.0413589			NAPA-AS1
ZNF487	0.570359	0.0356355			NARF-AS2
ITGB1	0.570089	0.0204359			NAT1
TMSB4X	0.569681	0.000394307			NECAB3
WHAMM	0.569274	0.0277538			NFE2L1-DT
ATXN7L1	0.569131	0.0115525			NFIX
TRBV5-4	0.569124	0.0247457			NIN
CDCA7	0.568818	0.00423454			NKAPP1
BBS10	0.567951	0.0193347			NNT
CD3G	0.567388	0.00111311			NOP53
DPYSL2	0.566575	0.00473332			NRIP1
RNASEH2B	0.564949	0.00707596			NSMCE1
ATF7IP2	0.564905	0.0376204			NUCB2
MBNL3	0.564804	0.024569			NXPE3
CCDC69	0.564719	0.0229593			ODC1-DT
FAM214A	0.564714	0.0437844			OGFRL1
TRBV7-9	0.564666	0.0456482			OSBPL7
H3-3A	0.564618	0.016391			PACS1
SLC44A1	0.56454	0.0450002			PACS2
PNPLA2	0.564236	0.00422509			PARD3
TMEM42	0.563614	0.0135556			PARTICL
ADA	0.563053	0.023366			PAXIP1-AS2
ESYT1	0.563002	0.014951			PCBD2
DPY19L1	0.56294	0.00281419			PDCD4
FUT10	0.562913	0.0118142			PDCD6P1
BBS9	0.562135	0.0451035			PGM2L1
SNX29	0.561572	0.0228401			PHACTR2
MCUB	0.561165	0.00832235			PHTF1
WASHC2C	0.560956	5.34179e-05			PIK3CA
AP1S2	0.560737	0.000295848			PIK3R5
CNPY4	0.560415	0.0341536			PITPNM2
CEP112	0.560371	0.0249108			PLAG1
ECE1-AS1	0.560017	0.0458752			PLCL2
CD59	0.558054	0.0172935			PLD3
KDM8	0.557805	0.0462489			PLEKHB1
MLYCD	0.556666	0.0380846			PLEKHM1
ARRDC2	0.556417	0.0169683			PLEKHM1P1
H3C2	0.556196	0.0218537			PLLP
MTMR10	0.555786	0.00635926			PLPP6
FOXO4	0.555666	0.0207663			PM20D2
PPP3CB-AS1	0.555138	0.0183998			PNPLA2
CRTAP	0.554967	0.00164786			POLR2M
HECA	0.554303	0.0127264			PPM1M
KLC4	0.55414	0.00147927			PPOX
PRCP	0.554046	0.0191755			PPP1R3F
GPX3	0.553648	0.0432154			PPP2R5C
AP5S1	0.553588	0.0115062			PPP3CB-AS1
ARHGAP45	0.552181	0.00787401			PRCP
PARTICL	0.55099	0.0181795			PRKCQ
CHMP7	0.550831	0.0224497			PRPSAP1
ZNF737	0.550026	0.0159116			PRR33
DNAAF10	0.548711	0.0164256			PRR34
BCL11B	0.548632	0.00228857			PRR5
PXMP4	0.548536	0.0284298			PRR7-AS1
NIN	0.548306	0.00258508			PRRC2B
UBXN11	0.548222	0.0178788			PRUNE1
EVL	0.54755	0.0139802			PSKH1
FBXO32	0.547441	0.0379152			PUDP
BDNF-AS	0.547162	0.0381966			PXMP4
FAM210B	0.546148	0.0114124			PYGB
LEPROTL1	0.545438	0.0215998			QARS1
MTND6P4	0.545046	0.000104642			RAB30
ZNF595	0.544986	0.0198937			RAB43
THEM6	0.544782	0.0281795			RAB5B
CAMTA1-DT	0.543027	0.0220658			RABGAP1L
USP3	0.542384	0.0167435			RALY-AS1
PSKH1	0.542188	0.0144542			RAP2B
DYRK1B	0.541994	0.0379042			RASSF2
TSHZ1	0.541612	0.0039396			RBL2
ZNF322	0.541519	0.0241112			RCAN1
TRBJ1-5	0.541509	0.0277546			RCAN3
CCM2	0.541498	0.00854368			RCSD1
JAK1	0.541191	0.0142539			RETREG3
NECAB3	0.54059	0.0111569			RFESD
TLE4	0.540175	0.00240166			RIPK3
NFE2L1-DT	0.539234	0.00765263			RIPOR2
ARHGEF11	0.539154	0.0323574			RNASEH2B
CATSPER2P1	0.538843	0.0211837			RNF168
ERMN	0.538218	0.0004577			RNF43
MBP	0.537368	0.00140967			RPL18P10
MAGEE1	0.53716	0.0136667			RPL7P23
IFT88	0.537064	0.0336941			RPLP0P6
TRBJ2-2	0.537047	0.0279194			RPP21
SLC41A3	0.537023	0.0251552			RPS6KA3
CDKN1B	0.536359	0.0491252			RREB1
PLEKHB1	0.534751	0.0337459			RTCA-AS1
GATD1	0.534669	0.0388742			SARAF
CHIC2	0.533387	0.034691			SCAND1
LINC01003	0.532754	0.0325129			SCARB2
SLC8B1	0.532636	0.0132163			SEC24B-AS1
TCFL5	0.53263	0.0448446			SELENON
SYNJ2BP	0.532441	0.0179892			SEPTIN6
TRBJ1-1	0.532213	0.0308528			SEPTIN7P9
TPI1P2	0.531122	0.0280674			SEPTIN9
TMEM198B	0.530828	0.0453024			SESTD1
SCARB2	0.530652	0.0137563			SH3YL1
ZNF875	0.530505	0.0142963			SLC12A7
GLYCTK	0.530121	0.00444576			SLC12A9
RPP21	0.529382	2.26045e-05			SLC25A42
SVBP	0.528955	0.00633037			SLC29A3
FAM227B	0.528729	0.0441003			SLC35E2B
PACS1	0.528547	0.0343135			SLC35F6
SESTD1	0.528475	0.0405057			SLC41A3
CASZ1	0.528074	0.0295384			SLC44A1
TAB1	0.527661	0.00735681			SLC66A2
COTL1	0.527196	0.0249718			SLC8B1
TRBV7-3	0.526916	0.0231373			SLC9A3R1
LRRC45	0.526768	0.021215			SLC9A9
RAB30	0.526668	0.0483756			SLFN14
PHACTR2	0.526282	5.31926e-05			SNORD89
POLR2M	0.525883	0.0323979			SNRK
MYLIP	0.52562	0.0363819			SNX29
TSPAN14	0.525348	0.0166686			SPATA13-AS1
STAG3	0.524734	0.0344864			SPTBN1
HMG20B	0.524289	0.00438269			SSBP2
SEC24B-AS1	0.523743	0.0263627			ST20-AS1
HIP1R	0.523482	0.0150138			STAG3
TRAV2	0.523293	0.0187843			STAT5B
PRR5	0.523185	0.0373372			STOML1
TSPOAP1-AS1	0.523009	0.0108093			SUN2
SLFN14	0.522999	0.0498004			SVBP
APBB1	0.52299	0.000406134			SVIL
ARL15	0.522532	0.0180042			SWAP70
OGFRL1	0.522484	0.019949			SYNJ2BP
GPR171	0.522315	0.017483			SYNRG
GLCCI1	0.52217	0.00922577			TAB1
RBL2	0.5221	0.0355151			TATDN3
ITPKB	0.521561	0.0247534			TBC1D1
IL7R	0.521337	0.0106036			TBC1D19
MEGF9	0.520809	0.0215133			TBC1D22A-DT
ZMAT1	0.520718	0.0487498			TCFL5
ZNF773	0.51993	0.00247714			TCTN2
MBTPS2	0.518981	0.0307482			TDRKH
PPP2R5C	0.518652	0.00363515			TECPR2
EEF1A1P13	0.518608	0.0128027			TFDP2
TMEM117	0.518011	0.00483455			TGIF1
FLNB	0.517859	0.0131476			THAP9
INPP5K	0.517677	0.00852719			THEM4
TJP2	0.517198	0.0450313			THEM6
RPL18P10	0.517027	0.0113364			TIAM1
TRBC2	0.516733	0.0107011			TIGD1
LACTB2-AS1	0.516706	0.0398448			TIGD6
STOML1	0.515967	0.0194953			TJP2
TRAJ36	0.515793	0.031743			TLE4
RCSD1	0.515787	0.0132685			TMC8
RTCA-AS1	0.515179	0.0265808			TMEM117
TRAJ26	0.515059	0.0117613			TMEM131L
ZMAT5	0.514734	0.0214762			TMEM143
FAM234A	0.514003	0.0197472			TMEM198B
SARAF	0.513866	0.00277418			TMEM42
RCAN1	0.513814	0.0136895			TMSB4X
DAAM1	0.513718	0.00191387			TMX4
SNORD89	0.513582	0.0377918			TNIK
ARMC2	0.513133	0.0104711			TOGARAM2
C14orf93	0.512936	0.0216827			TOM1L2
LINC01825	0.512511	0.000975618			TPCN1
ZNF32	0.512103	0.00484352			TPI1P2
ACTL10	0.5118	0.0318876			TPP2
SLC35E2B	0.511651	0.0420198			TPRG1L
MAP3K1	0.511325	0.0246382			TRAJ13
TRIM5	0.510909	0.0328119			TRAJ26
TRAV13-1	0.510901	0.00602268			TRAJ36
ACVR2B	0.510845	0.0385553			TRAPPC2
NARF-AS2	0.510607	0.0126815			TRAPPC9
SH3YL1	0.510373	0.027888			TRAV13-1
ICAM2	0.50981	0.0143321			TRAV13-2
PCBD2	0.508709	0.00487541			TRAV17
TRBJ2-1	0.508264	0.0107311			TRAV2
SSBP2	0.507632	0.0123695			TRAV22
ANXA2R	0.506636	0.0181206			TRAV25
TOGARAM2	0.506419	0.0447191			TRAV38-2DV8
RFESD	0.506015	0.00978089			TRAV5
CDC25B	0.505879	0.0251786			TRBC2
CD84	0.505877	0.000442899			TRBJ1-1
IDH2	0.505672	0.0280015			TRBJ1-5
SEPTIN7P9	0.505651	0.0312137			TRBJ2-1
TTC30B	0.505274	0.0283787			TRBJ2-2
CNN2	0.503708	0.0165021			TRBJ2-3
LDLRAD4	0.503597	0.00639379			TRBV10-3
SLC9A9	0.50225	0.000973015			TRBV3-1
CCDC50	0.501405	0.0327077			TRBV5-4
SPATA13-AS1	0.501038	0.0104375			TRBV7-3
DGKD	0.500885	0.011642			TRBV7-9
LAMA2	0.500856	0.0131284			TRBV9
RPL7P23	0.500299	0.0292368			TRG-AS1
PLAG1	0.500226	0.00309412			TRIM5
VSIR	0.500112	0.0454086			TRIM52-AS1
MARCHF8	0.500055	0.0180769			TRMO
FHL2	0.500021	0.0154208			TSGA10
CTDSP2	0.499945	0.0161799			TSHZ1
EPHX1	0.499049	0.00118079			TSPAN14
SEPTIN9	0.49897	0.00214359			TSPOAP1-AS1
MAGEH1	0.498947	0.00108308			TTC30B
SELENON	0.498665	0.0392699			TTC39C
MPC1	0.498643	0.0490217			TUBGCP6
HSBP1L1	0.49799	0.0226532			TULP4
PPOX	0.497332	0.0460424			TXNDC16
TRIM52-AS1	0.496291	0.0361955			UBE2J1
SEPTIN6	0.49623	0.00354797			UBQLN1-AS1
CRYL1	0.495848	0.0137314			UBR2
BRD3	0.495601	0.0147773			UBXN11
PRR34	0.49509	0.0160625			UFL1
BEX4	0.494728	0.00703259			ULK1
ARC	0.494657	0.0342323			UNC119B
LINC00205	0.494113	0.0413795			USP20
CYB561D1	0.493277	0.0195601			USP3
RCAN3	0.49321	0.00199654			VHL
PITPNM2	0.492901	0.0475777			VPS51
PIK3R5	0.4929	0.0158237			VSIR
LINC02076	0.491728	0.00714407			WAC-AS1
SUN2	0.491227	0.0036251			WASHC2C
MCRIP1	0.491143	0.00726216			WASHC3
CUX1	0.48961	0.000744503			WBP1L
APBB1IP	0.489585	0.00861822			WDR45
THEM4	0.489572	0.00194976			WHAMM
CLUAP1	0.48863	0.00851793			XYLB
HYKK	0.488415	0.0164516			ZADH2
LIMD2	0.487999	0.00738606			ZBTB3
UBQLN1-AS1	0.487794	0.047909			ZBTB44
TRAJ13	0.48715	0.0220717			ZER1
MIR600HG	0.485787	0.00376931			ZFAND2B
ODC1-DT	0.485566	0.00396677			ZFX
TRAV38-2DV8	0.485292	0.0381224			ZKSCAN4
PDCD4	0.483837	0.046413			ZMAT1
ZKSCAN4	0.483501	0.0349321			ZMAT5
CD96	0.483341	0.0252526			ZNF181
TRAV25	0.483083	0.00223475			ZNF211
RIPOR2	0.482125	0.0255368			ZNF226
ALDH16A1	0.481988	0.00483067			ZNF276
AQP3	0.481402	0.0252383			ZNF32
PLLP	0.479965	0.0402956			ZNF322
ZNF658	0.479698	0.00191492			ZNF354A
ZNF671	0.478729	0.00241846			ZNF362
NUCB2	0.478243	0.00935914			ZNF417
DGCR6L	0.478103	0.00302896			ZNF487
PRR33	0.477718	0.0230917			ZNF529-AS1
ZNF181	0.477335	0.0205057			ZNF557
TMX4	0.47692	0.0118521			ZNF595
SWAP70	0.476375	0.00504062			ZNF623
PLCL2	0.476205	0.00640971			ZNF624
LINC00265	0.476012	0.007226			ZNF658
TRBV10-3	0.475756	0.0346699			ZNF669
TRAV17	0.475705	0.0318241			ZNF671
IL16	0.475591	0.0310702			ZNF688
ZNF831	0.475198	0.0397829			ZNF737
RNF43	0.474707	0.0478131			ZNF765
SLC29A3	0.474171	0.012559			ZNF773
TRAV5	0.473632	0.0460158			ZNF8
TRBJ2-3	0.47287	0.0247583			ZNF831
OSBPL7	0.472613	0.00861422			ZNF875
PAXIP1-AS2	0.471983	0.00189845			ZNRF2
KRBA2	0.471663	0.0324188			ZSCAN26
ESR1	0.471601	0.00399645			ZSWIM1
SNORD13	0.470899	0.0393986
UCP2	0.470725	0.0140155
PSMB8-AS1	0.469999	0.00192085
FTH1P2	0.469588	0.0285543
ZNF599	0.468805	0.00417943
TET1	0.468121	0.0487128
TRAV9-2	0.467912	0.00797264
GIMAP6	0.467671	0.00811047
FAM171A1	0.466949	0.0404146
TRBV6-6	0.466606	0.0498962
TRAV23DV6	0.466304	0.0205512
GZMK	0.465861	0.0459071
CIRBP-AS1	0.46493	0.000996397
MYO1F	0.464877	0.0335683
MGAT5	0.46373	0.013204
GEMIN8	0.463409	7.8171e-05
TRBV27	0.462261	0.0450723
CTNNBIP1	0.461422	0.0162461
CBLL1-AS1	0.461294	0.00878528
TSPO2	0.46128	0.0193352
PITPNC1	0.460866	0.00485459
ZNF606	0.460515	0.0456521
APTR	0.460236	0.0124663
SLC26A1	0.459801	0.00428352
SYNE1	0.459665	0.00920742
SMPD1	0.45953	0.00052181
C20orf96	0.459216	0.0126486
ZNF225	0.458978	0.0053001
TRAC	0.457713	0.00370361
CCDC191	0.457324	0.0131805
H2AC10P	0.457162	0.00722485
TRAV3	0.456794	0.0498941
TMEM263-DT	0.456678	0.0362445
PLAAT4	0.456404	0.0441327
RASGEF1B	0.455345	0.0167346
TRAV4	0.455208	0.0378279
SIGIRR	0.455076	0.0347282
TRBC1	0.454375	0.00342628
TECPR1	0.453692	0.00134283
CASTOR2	0.453105	0.0183499
VMAC	0.452474	0.0427422
ADAMTS7P4	0.451794	0.0429303
SLC25A45	0.450762	0.00654101
JAML	0.449638	0.0027062
PAG1	0.448887	0.0106618
TRAV8-3	0.448766	0.00669344
SERPINI1	0.447432	0.0302282
LITAF	0.447072	0.00822246
CEP250-AS1	0.446938	0.00577647
ZNF652	0.446671	0.0180137
ING4	0.446538	0.0127248
FRAT2	0.446243	0.00132769
TRBV6-1	0.445001	0.0354901
NBEA	0.443957	0.00658035
GIMAP1	0.443393	0.0452943
ITM2A	0.44303	0.0319578
SARDH	0.442146	0.0498208
TEPSIN	0.442056	0.0346877
PDP1	0.441582	0.00825013
CALCOCO1	0.4414	0.0246529
BTBD11	0.440255	0.0235943
ZDHHC12-DT	0.440094	0.00224227
MZB1	0.439696	0.0352567
TRBV7-4	0.439641	0.00553321
ANKRD23	0.43921	0.0277795
SERINC5	0.43861	0.0317884
ZNF559	0.438427	0.0392306
HBP1	0.437749	0.0153127
TMIGD2	0.437048	0.0468419
EEF1A1P19	0.436798	0.0326362
SGMS1-AS1	0.435464	0.00411272
ARHGEF18	0.435038	0.00794072
RASSF3	0.434984	0.000194592
SLC46A3	0.43461	0.00682417
CD27	0.433549	0.00211878
PRTFDC1	0.432461	0.00745602
GNRHR2	0.432097	0.0476848
RIN3	0.431866	0.0413996
TRAV6	0.431453	0.0473402
CLU	0.431305	0.011793
TRBD1	0.430597	0.0250667
TFIP11-DT	0.429748	0.0164456
TRAV19	0.429723	0.010171
SNORA53	0.42879	0.0348023
SENCR	0.42814	0.0016513
GTF2IP4	0.427816	0.00805197
STK38	0.427796	0.00585754
MAP10	0.427629	0.00201131
SH3GL1P1	0.426659	0.010088
BACH2	0.426449	0.00909306
SENP8	0.426198	0.0455663
SLAMF6	0.426034	0.000212212
IFNLR1	0.426021	0.00420622
TENM1	0.425805	0.0436445
SLC22A23	0.425314	0.0477481
EIF2AK3-DT	0.424185	0.00270197
RASSF8	0.423995	0.0241023
LRRC8D	0.422983	0.00366292
AFAP1L2	0.422888	0.0443462
AK9	0.422067	0.0237314
EPHA1	0.421309	0.0288205
ITM2B	0.420995	0.0155556
CTSO	0.420983	0.0220248
LINC01550	0.420649	0.00590373
KCNMB4	0.420471	0.0294939
FBF1	0.419877	0.00303906
MTSS1	0.419104	0.00438559
AGAP1	0.417689	0.0334141
LINC02320	0.41718	0.0118926
CXCR3	0.417116	0.0396446
SAMD3	0.416425	0.0165011
RPS15AP24	0.414394	0.0430577
PLCL1	0.414083	0.0115405
RNF125	0.41333	0.00640397
BCAS3	0.413035	0.000989748
GIMAP8	0.413029	0.0126356
TRAV26-1	0.41271	0.0194571
GALNT12	0.412619	0.00879138
TRBJ1-6	0.410755	0.00315235
ARSG	0.410753	0.00522223
CAPS	0.41032	0.0323126
WASH2P	0.410127	0.0054867
CARD6	0.409437	0.0469406
SNORA47	0.40937	0.0434313
WDR81	0.409177	0.00324244
TNFAIP8L2	0.409032	0.00737966
MHENCR	0.407395	0.00339146
TRBV20-1	0.407383	0.019473
HNRNPKP2	0.406977	0.0209865
PRKACB	0.406975	0.00523412
SNTA1	0.405403	0.0367772
PDK2	0.405044	0.00765723
C16orf54	0.404546	0.0194411
TTC30A	0.403651	0.0197133
HNRNPH1P1	0.403052	0.0245489
ZNF853	0.401858	0.00293442
RANBP3-DT	0.401213	0.0334772
RBM44	0.400831	0.0265279
LEF1-AS1	0.399369	0.0480803
DYRK2	0.399206	0.0165402
RPS6P16	0.399004	0.0414725
TMEM220	0.398321	0.00465709
LCTL	0.397963	0.0318078
CSGALNACT1	0.397614	0.0124845
TRAV21	0.39713	0.0123802
ACBD7	0.397089	0.049596
MARCHF2	0.396598	0.00349506
CACNA2D4	0.39657	0.0237625
TRAJ17	0.396496	0.0438596
PKIG	0.395723	0.00189907
KLHL6-AS1	0.394698	0.00253524
TSHR	0.39456	0.0311729
EEPD1	0.394248	0.012785
SELL	0.393646	0.00471204
ZBTB18	0.390737	0.00496095
TRBV28	0.390567	0.0277866
SYTL2	0.390236	0.0117642
RNVU1-25	0.390003	0.0166593
TMEM63A	0.389804	0.00746244
AVPI1	0.389018	0.032937
CDON	0.388724	0.0386921
EPB41	0.386997	0.00128745
TBC1D2	0.386996	0.0036537
TRBJ1-2	0.386714	0.00871975
BCL7A	0.384595	0.00839485
AKR1C3	0.384123	0.0483894
TRAV38-1	0.383481	0.00802677
LINC02273	0.383393	0.0109777
MORC2-AS1	0.381631	0.0331838
HSPA1L	0.381514	0.000783166
SERPINB9P1	0.381337	0.0478982
ZNF658B	0.381136	0.00649763
EPHB6	0.380876	0.0111353
BCL9L	0.380565	0.00449639
ACSS1	0.379759	0.00140915
DISP2	0.379267	0.00358674
LMO7	0.379229	0.0337362
NOSIP	0.378425	0.00849355
TRAJ39	0.377917	0.00799245
Metazoa_SRP	0.377908	0.037684
ZBTB20-AS1	0.376937	0.0391325
TRAJ48	0.376787	0.0104275
ITGB4	0.376682	0.0216722
FAM136DP	0.376631	0.0386748
TMPRSS13	0.376121	0.029197
FAM53B	0.375902	0.0110443
TRBV25-1	0.375542	0.0381954
LEF1	0.373925	0.000662429
USP44	0.373648	0.0283883
TC2N	0.373549	0.0296651
LINC00426	0.37354	0.0107802
CLDN20	0.373431	0.0480971
PAN2	0.373379	0.000702156
PCMTD2	0.372912	0.00508802
CEP68	0.372061	0.00280767
PHC1	0.371661	0.013969
GTF2IRD2B	0.371608	0.0346916
LINC02361	0.370367	0.0289761
KLF3	0.369862	0.00431093
PDCD4-AS1	0.36943	0.0486363
YPEL2	0.368953	0.00679855
AMOTL1	0.367061	0.0318346
PNPLA4	0.366424	0.0014436
MFGE8	0.365734	0.000592819
IL17RA	0.365384	0.0103384
SCRN1	0.365128	0.0287348
TCEANC	0.365024	0.0135469
TMEM169	0.365002	0.0371422
ABLIM1	0.363803	0.0015704
MYO18B-AS1	0.362633	0.0445801
SMC5-DT	0.362488	0.0296018
CALCRL	0.362372	0.00367523
C1orf21	0.362107	0.0104909
RPS2P32	0.361399	0.0211811
FYB1	0.360804	0.0039559
PPP2R5CP	0.360181	0.0213341
GGCTP1	0.359061	0.0208983
TRAV24	0.358767	0.00804485
SUPT4H1	0.358033	0.0303128
PIANP	0.35793	0.0366917
AFF2	0.357812	0.0162321
RASA3	0.356272	0.0067072
TRDV1	0.355214	0.00738719
SPACA9	0.354608	0.00469436
MMP24	0.354108	0.00893932
CD8B	0.35393	0.0455806
CDNF	0.353867	0.0321861
TRBV15	0.352606	0.0369766
TRAJ32	0.352104	0.049993
ATM	0.351948	0.0241657
NAV2	0.349917	0.0114191
AOAH	0.349544	0.0190309
LINC02777	0.348608	0.044936
UBAC2-AS1	0.348341	0.0293501
VNN2	0.347402	0.0155477
RAB11B-AS1	0.347397	0.0204033
TRAV14DV4	0.344857	0.00839121
TRAM2	0.344261	0.0188435
CNOT6LP1	0.343619	0.0269106
S100A5	0.342811	0.0440414
CCDC146	0.342391	0.0498299
LRRN2	0.342151	0.0431003
TDRD12	0.340463	0.0373555
RGPD4	0.338646	0.0149415
LINC02035	0.337702	0.0124735
HVCN1	0.337604	0.012899
NEK5	0.337153	0.041013
ANTXRLP1	0.336762	0.0164538
TRBV24-1	0.336606	0.0075244
KATNAL2	0.335946	0.00855264
CD244	0.334668	0.0341435
DPEP2	0.33416	0.0203779
SNED1	0.333826	0.0182389
LINGO3	0.333461	0.0117994
AGO4	0.332477	0.00136501
DLEC1	0.331933	0.0409719
STK24-AS1	0.331338	0.00393833
VAV3	0.331132	0.0100923
LINC00880	0.330768	0.01446
PAWR	0.328948	0.0242114
RASA3-IT1	0.32885	0.0439577
IFNG-AS1	0.328772	0.0317132
PIK3R5-DT	0.328362	0.0128518
TRGV2	0.328295	0.0435532
RABGAP1L-DT	0.327023	0.00679883
ZNF154	0.326245	0.00978879
LINC00528	0.326127	0.047642
TRAV18	0.325835	0.00593389
TRIO	0.325601	0.00901725
SULT1B1	0.325138	0.0337893
OR4D1	0.323947	0.00260221
ABCA7	0.322723	0.000838375
CEL	0.321262	0.00931664
TMPRSS5	0.319635	0.0328775
CRACDL	0.319328	0.0238198
PELI2	0.318138	0.0114561
ARHGEF37	0.317786	0.0392673
MIR151B	0.317623	0.0260096
TRBV4-1	0.316253	0.0343914
NREP	0.315508	0.0102468
UBL3	0.315441	0.00268475
ADAMTS6	0.314229	0.00396586
TRAJ51	0.314056	0.0240903
PRR29	0.313956	0.00161274
PGAP3	0.313866	0.000888464
ANKRD36BP2	0.312081	0.0120379
NT5M	0.311778	0.00655027
KLHL24	0.311029	0.0145367
ZBED5-AS1	0.31025	0.000950896
ABTB1	0.310008	0.0050565
FAM102A	0.3096	0.00303355
TRBJ2-4	0.308615	0.021809
NDN	0.308493	0.0135054
NT5E	0.308475	0.0216496
STMN3	0.307714	0.0272958
DNAH10OS	0.307249	0.0113243
KCNQ5-AS1	0.30598	0.0348786
HDAC4-AS1	0.305629	0.0112063
MYO7B	0.304318	0.020083
ZNF20	0.303405	0.0124777
UBASH3B	0.302478	0.0143311
ZNF815P	0.302343	0.00642722
C16orf86	0.301453	0.0111487
MEIG1	0.301408	0.0181226
LINC00324	0.300891	0.00691426
CLEC11A	0.30055	0.0135508
FRY	0.299675	0.0116504
TRBV7-5	0.299163	0.0420114
TRBV12-4	0.298628	0.0205974
MEGF6	0.298574	0.0395102
PPM1L	0.29829	0.0205454
IPO5P1	0.297823	0.0207882
SLC14A1	0.29761	0.0474329
ZNF710-AS1	0.297053	0.00324226
LDLRAP1	0.296652	0.0025841
TAC4	0.296636	0.0298949
EPHX2	0.294085	0.0365276
GAPDHP71	0.293695	0.0493685
CD79A	0.293445	0.0112112
LIME1	0.292762	0.00165675
FRAT1	0.29225	0.00958457
LBH	0.291905	0.000927147
TRAV34	0.291814	0.03923
TBXA2R	0.290555	0.0332776
RNY1	0.288802	0.0181702
TRBV12-5	0.288605	0.0130447
NATD1	0.287837	0.00592178
PLCL2-AS1	0.287595	0.016601
MAJIN	0.287107	0.0222851
AMOT	0.286877	0.0137357
ZNF711	0.286345	0.0299044
GOLGA5P1	0.285557	0.014796
POMZP3	0.284867	0.0141648
PRKN	0.284326	0.0254643
CACHD1	0.282686	0.00849264
BTBD3	0.27924	0.0136213
RPL7L1P12	0.27598	0.00623518
ACOT11	0.275874	0.0197444
SORL1	0.27504	0.00947622
GPR18	0.274015	0.00208843
SCNN1A	0.272466	0.0428944
LINC02481	0.272463	0.00112075
NUAK2	0.272455	0.0370522
IPCEF1	0.271988	0.035934
NCF1B	0.271882	0.0429808
PCDH9	0.271131	0.0481095
ANKRD50	0.269652	0.00770065
TRGV4	0.269394	0.00446342
MAP2K6	0.267945	0.0100465
LINC00861	0.267902	0.00332716
FUT8-AS1	0.267115	0.0379645
GPR52	0.265995	0.00579694
TRAJ19	0.265799	0.039423
MTURN	0.265104	0.0124995
ANKRD44-AS1	0.264879	0.00256968
RPS12P27	0.26407	0.0204338
IL24	0.263444	0.0289271
PLIN4	0.262377	0.0133078
CAMK4	0.261233	0.00377703
FMO5	0.260898	0.0449448
RN7SKP227	0.259519	0.0412671
DDX11-AS1	0.259412	0.00721633
LINC02328	0.258198	0.0418511
BFSP1	0.257515	0.0308992
GSTM4	0.255932	0.0400588
TP63	0.254962	0.0147776
FST	0.254444	0.0119632
MGAT3	0.252468	0.00228433
RIMBP3	0.2524	0.0470864
RAB37	0.251955	0.00182315
BMF	0.251634	0.0127817
CYB561	0.250962	0.044166
TRAJ4	0.250857	0.00483013
EZR-AS1	0.249569	0.0396477
PDGFRL2P	0.249322	0.00118923
LY9	0.248631	0.0286598
TRBV5-5	0.248457	0.00896844
KCNMB3	0.246817	0.0441224
LINC02033	0.246798	0.0392187
LDLRAD4-AS1	0.246144	0.0285719
TLE1	0.244978	0.00673912
OR1K1	0.244102	0.0321719
RPS4XP2	0.244102	0.0321719
CCDC192	0.243882	0.019522
MXRA7	0.242763	0.0493986
SNORA11B	0.242631	0.0251744
LTK	0.241511	0.0438657
XIST	0.241482	0.0349643
CACTIN-AS1	0.24089	0.0437904
CCDC65	0.239539	0.0442213
RPS3AP13	0.239506	0.0244158
LINC02520	0.238298	0.0408243
TTC24	0.237714	0.0431736
EEF1A1P9	0.237264	0.0375764
RN7SL801P	0.235316	0.0398955
SORL1-AS1	0.235003	0.00567764
TRAJ49	0.234225	0.0227261
NOG	0.234021	0.0293507
SLC16A10	0.233505	0.0147936
NAIPP4	0.233072	0.0345865
RNF144B	0.232855	0.00531561
A2M	0.231597	0.0139659
MXD4	0.230423	0.00433019
TIMP2	0.227466	0.0140579
CDH23	0.226844	0.00333852
GPR176-DT	0.226622	0.0129283
RN7SL589P	0.226622	0.0129283
GNG4	0.226092	0.00861302
ALS2CL	0.225065	0.0100581
CDKN1C	0.224486	0.00595712
SOX4	0.224034	0.00417005
TCP11L2	0.223121	0.0275744
HMGN1P1	0.222899	0.0134599
TRBV30	0.222737	0.00462497
RNU4-89P	0.222589	0.0298946
SNORD53B	0.222444	0.00908528
RBM5-AS1	0.222444	0.00908528
CACNA1I	0.221563	0.0456415
UPF3AP2	0.221141	0.0419893
RPL5P12	0.220749	0.0460957
HKDC1	0.219973	0.00462482
PACSIN1	0.219169	0.00768552
CNN3-DT	0.215949	0.0223354
NPIPB2	0.215682	0.0453611
AFF3	0.214955	0.0138017
RNA5S9	0.214866	0.0151075
PECAM1	0.214785	0.00527294
FCGRT	0.213885	0.000626667
HEXA-AS1	0.213805	0.0164393
CAPN5	0.212647	0.0335743
NOXO1	0.21185	0.00641042
Y_RNA	0.211664	0.0241094
ZNF90P1	0.21116	0.00258443
SLC14A2	0.21056	0.0243936
MICOS10P2	0.210344	0.028235
CABLES1	0.208959	0.0104925
ARL4AP1	0.208395	0.0159215
S1PR3	0.204132	0.0334179
TRBV7-7	0.203901	0.0356386
FAM136CP	0.203779	0.0358468
ID3	0.203658	0.0357521
LINC01054	0.203639	0.0496499
SCML4	0.20229	0.00742441
PIK3IP1	0.201984	0.00264273
DLGAP4-AS1	0.200964	0.0490515
RNY1P13	0.199527	0.0195011
SNRPA1-DT	0.199527	0.0195011
YBX2	0.199087	0.0140987
EDAR	0.194542	0.0226596
SH3RF2	0.194297	0.00281288
LINC02666	0.19371	0.0459839
PLXDC1	0.192395	0.0211575
ZNF704	0.190804	0.0229357
LINC00886	0.190059	0.0190845
CREG2	0.188835	0.00401991
LINC00544	0.187492	0.00844568
SRSF10P1	0.18668	0.0427276
UPK3B	0.185427	0.0240811
FCMR	0.181737	0.000524624
HEMGN	0.180169	0.000261223
TRIB2	0.180112	0.00335602
SERPINF1	0.178542	0.0226783
CYSRT1	0.177805	0.0154211
LINC02295	0.177731	0.0241731
WASHC5-AS1	0.177329	0.0425093
MIR1183	0.173187	0.0333829
TMEM86A	0.172782	0.0312628
METTL7A	0.17178	0.00771274
FAM181A	0.170977	0.0401519
LINC01422	0.1707	0.000554621
ACSL6	0.170285	0.0149551
LINC01303	0.167987	0.0025492
AJUBA-DT	0.162731	0.0444902
AARSD1P1	0.162731	0.0444902
ZFX-AS1	0.162598	0.0132196
CPLX1	0.162598	0.0132196
LINC01163	0.160991	0.00863076
LINC00565	0.160828	0.0271919
BLK	0.160799	0.00493648
VIPR1	0.15907	0.0199846
AGAP5	0.157758	0.0195507
TMEM272	0.157712	0.0193291
LINC02848	0.156024	0.0262044
IGHJ6	0.155951	0.00575002
SCN9A	0.152928	0.015563
EFNB2	0.15143	0.0365405
RASA4B	0.150992	0.0136555
ENTPD3	0.149439	0.00196756
VSIG1	0.146908	0.000722858
MIR4537	0.145033	0.0498907
KLRG1	0.14227	0.00558619
TCF7	0.140947	0.0110521
LINC01224	0.139463	0.0192553
LRRC2	0.136878	0.00140569
ZNF730	0.136443	0.00452833
TRBV13	0.136264	0.00702191
GTSF1L	0.135946	0.0450203
HEATR9	0.134384	0.00513154
SMARCE1P6	0.134035	0.0101162
RNU4ATAC18P	0.133909	0.0105959
Y_RNA	0.133477	0.0426475
NUGGC	0.131606	0.00583261
DMGDH	0.129645	0.043083
LINC02922	0.129456	0.00709547
GLI3	0.12925	0.0229448
Y_RNA	0.12925	0.0229448
STK25P1	0.129081	0.0234607
DAPK2	0.128703	0.0019178
CAPN12	0.125212	0.0471962
VIPR1-AS1	0.123789	0.0280406
RPSAP46	0.123182	0.0105071
PFKFB1	0.122655	0.000653108
FGFBP2	0.119366	0.0104719
GAPDHP35	0.117518	0.03038
SLC24A4	0.117518	0.03038
RN7SL444P	0.117518	0.03038
CNTLN	0.116507	0.00157252
PDE7B	0.113246	0.0183084
KLF2-DT	0.113013	0.0397325
TUBA3E	0.112608	0.00201036
SHMT1P1	0.110656	0.0177894
PCSK4	0.110346	0.0362809
EPHA4	0.110072	0.00252075
MFAP1P1	0.108092	0.0422288
ANK3-DT	0.107974	0.00121928
DAND5	0.107974	0.00121928
LINC01876	0.107857	0.0433514
UMODL1	0.10082	0.0298051
PZP	0.100541	0.0346404
GNG7	0.100478	0.0079462
MAP2K5-DT	0.100131	0.0014948
GCOM1	0.0998139	0.00172629
ADA2	0.0996129	0.00661371
GNA14	0.0989981	0.0413395
TRPV6	0.0986277	0.00555627
PSMA8	0.0976045	0.00268111
PCP2	0.095537	0.0252178
KIAA1549L	0.0933398	0.0158345
LINC01259	0.0922102	0.0360833
CLIC3	0.0898613	0.0207268
SCG3	0.0896303	0.00318578
MTSS2	0.0892186	0.0309531
BMS1P10	0.087709	0.0341445
CEBPE	0.0867076	0.0118753
BMS1P4	0.0773704	0.0295534
C2orf81	0.0739857	0.0010696
WDR86-AS1	0.0717978	0.000874565
ARPC3P4	0.0686016	0.00809523
PNLDC1	0.0682859	0.00339788
TPTE2	0.0678798	0.0117468
GPA33	0.0648772	0.00296364
GXYLT2	0.064504	0.000271384
RNA5SP386	0.0615142	0.0151935
CR1	0.0608944	0.0150246
LINC02709	0.058864	0.0186764
CACNA1C-AS1	0.0579032	0.00242381
ACE	0.0538764	0.000401842
SNORD73B	0.0535972	0.036765
IATPR	0.0511707	0.0192931
AMIGO1	0.0458313	0.000453164
ZNF703	0.0450772	0.0342662
H4C10P	0.0430926	0.0205468
CPAMD8	0.031806	0.00841281
LINC02614	0.0282755	0.00275931
