# Supplementary material for: Type 1 interferons and Foxo1 down-regulation play a key role in age-related T-cell exhaustion in mice
Source: Nat Commun. 2024 Feb 26;15:1718. doi: 10.1038/s41467-024-45984-8 (PMC10897180; doi:10.1038/s41467-024-45984-8)
Supplement: Supplementary file 9 — Supplementary Data 5 [file 41467_2024_45984_MOESM9_ESM.xlsx]

## Sheet: Feuil1
Transcriptomic signature of CD4 T cells 2 hours after IFNa injection
CD4 T cells from the spleen were purified 2 hours after injection with 10 000 U of IFNa
GSE75202 (Fold Change < 0.66 or > 1.5; p < 0.05): GSM1945060-61 versus GSM1945034-35. (Fold Change < 0.66 or > 1.5; p < 0.05). The significance of differences between two series of results was assessed using Student’s unpaired t test
All genes	Fold change IFNa/Control	P-value		UP	DOWN
IFIT3	21.2372	0.000549933		IFIT3	PTPRV
RSAD2	18.8311	0.0433713		RSAD2	CELF1
MX2	15.9855	0.00913016		MX2	KAT7
USP18	11.8092	0.0113569		USP18	MVB12B
IFIT1	11.421	0.00106331		IFIT1	MRPL48
CMPK2	11.3387	0.024298		CMPK2	DENND4B
ISG20	10.6488	0.0291378		ISG20	PHKA2
IIGP1	8.28756	0.0214185		IIGP1	RFX7
OASL2	8.08529	0.0283056		OASL2	PAK2
PARP12	7.86854	0.0105398		PARP12	SCAP
OAS3	7.53631	0.0118512		OAS3	GCC2
OASL1	7.31891	0.023832		OASL1	RP2
GM12250	7.28292	0.00869133		GM12250	SOCS4
GM9706	7.03784	0.010206		GM9706	PCGF3
DHX58	6.93017	0.0211411		DHX58	NCOR2
RTP4	6.49517	0.00461957		RTP4	AP2A2
HIST1H2BB	6.35904	0.0261387		HIST1H2BB	LYSMD3
OAS2	6.328	0.00285676		OAS2	LTN1
OAS1G	6.06358	0.0259658		OAS1G	ANAPC5
TLR7	5.85029	0.0342788		TLR7	CCNL1
PHF11A	5.82234	0.0368005		PHF11A	IMPACT
UBE2L6	5.79445	0.0441816		UBE2L6	PCF11
SNORA41	5.63892	0.0267663		SNORA41	CBX7
EIF2AK2	5.48025	0.000313542		EIF2AK2	SMARCA5
IFIH1	5.41345	0.00115069		IFIH1	ZFP146
SLFN5	5.40635	0.0016562		SLFN5	EPB41
BC094916	5.38213	0.00558895		BC094916	ZFP592
GBP2	5.11531	0.0210097		GBP2	NUS1
DAXX	4.95784	0.000207214		DAXX	EXTL2
IRF7	4.82854	0.0279547		IRF7	VPS13D
PHF11C	4.82466	0.0206111		PHF11C	CFP
IFIT2	4.80639	0.0485632		IFIT2	CDK11B
SLFN3	4.67135	0.000206427		SLFN3	HDAC5
CLIC4	4.62831	0.0129706		CLIC4	TM9SF3
XAF1	4.4864	0.00412139		XAF1	EMC1
GBP3	4.47167	0.029412		GBP3	PRKD3
BST2	4.4481	0.0105805		BST2	CHD7
OAS1A	4.39675	0.00324713		OAS1A	DDHD2
PPA1	4.37028	0.0291832		PPA1	IFFO1
ZBP1	4.32157	0.00256515		ZBP1	TUBGCP2
PARP9	4.31244	0.0229028		PARP9	GLCE
GBP6	4.30635	0.00515718		GBP6	WAPL
D17H6S56E-5	4.2703	0.0181645		D17H6S56E-5	CSNK1D
IRGM1	4.26937	0.000246248		IRGM1	SLAIN2
CD274	4.26327	0.00771569		CD274	TBXA2R
RNF213	4.2126	0.0179331		RNF213	DYRK1B
TDRD7	4.1896	0.00926676		TDRD7	BCL7A
TRIM30D	4.17391	0.0214344		TRIM30D	ZKSCAN8
NAMPT	4.17183	0.0133652		NAMPT	C2CD2
GM15433	4.12903	0.00376643		GM15433	TOB1
GBP7	4.12565	0.0291474		GBP7	ZFP395
GZMA	4.10197	0.00472743		GZMA	PDCD6IP
OAS1B	4.0443	0.00219974		OAS1B	DCAF6
GM10553	4.03126	0.00767545		GM10553	MARF1
STAT2	3.93525	0.00625052		STAT2	CASD1
IFI35	3.92889	0.00490308		IFI35	RTEL1
AMICA1	3.9229	0.00272113		AMICA1	TRAF1
TNFSF10	3.89862	0.0211768		TNFSF10	RAB11FIP1
OLFR767	3.85499	0.0294171		OLFR767	GM15800
DDX60	3.81411	0.00021095		DDX60	CDC7
CSPRS	3.73645	0.0202243		CSPRS	FRA10AC1
IGTP	3.69766	0.000984415		IGTP	FAM58B
4930533I22RIK	3.69435	0.013586		4930533I22RIK	IKZF3
TRIM21	3.65453	0.0160254		TRIM21	SLC38A7
CD86	3.61144	0.0473297		CD86	RBM10
PLAC8	3.60596	0.0410566		PLAC8	KIF3B
TRDN	3.57234	0.0163638		TRDN	PHF8
SH3BP2	3.55892	0.0116471		SH3BP2	SHPRH
PYDC4	3.48071	0.00188134		PYDC4	SLC35B4
GM7609	3.40248	0.00178693		GM7609	MINA
PARP14	3.36839	0.0014687		PARP14	EIF3B
RNU3B1	3.36668	0.00317385		RNU3B1	INPP4B
SNORA44	3.29953	0.0380653		SNORA44	NCOA6
2010111I01RIK	3.29724	2.17356e-05		2010111I01RIK	FASTK
TRAFD1	3.23503	0.0019086		TRAFD1	NEMF
TRIM30A	3.17014	0.00855464		TRIM30A	EIF4E
H2-T24	3.16601	0.00640521		H2-T24	DDX23
CCNYL1	3.16108	0.0440584		CCNYL1	GMEB2
BC147527	3.14125	0.00457555		BC147527	RHOT2
HIST1H2BM	3.12159	0.041904		HIST1H2BM	SP4
5430427O19RIK	3.06236	0.0236186		5430427O19RIK	MGAT5
SLFN8	3.01115	0.0183805		SLFN8	PSMD2
ASB13	2.98231	0.034848		ASB13	1110037F02RIK
SNORD118	2.97646	0.0266128		SNORD118	CDK16
PML	2.94734	0.00957522		PML	PLCB3
DTX3L	2.92104	0.0491998		DTX3L	BRD4
EPSTI1	2.91819	0.000591562		EPSTI1	HNRNPDL
PYDC3	2.91739	0.0389348		PYDC3	SYNJ2
GBP4	2.86487	0.0182511		GBP4	RNF167
GDAP10	2.86415	0.0369705		GDAP10	PTP4A2
KMO	2.81112	0.0490202		KMO	USP5
B4GALT5	2.80931	0.0104833		B4GALT5	PCBP2
TRIM25	2.80369	0.0224373		TRIM25	GM42368
SDC3	2.80161	0.00278446		SDC3	ICK
TMEM184B	2.73656	0.0173065		TMEM184B	ATAD2
HELZ2	2.69289	0.00308824		HELZ2	RAI1
SLFN1	2.68513	0.000338827		SLFN1	CASC4
GM6548	2.67571	0.0272251		GM6548	DOCK8
NAA20	2.67007	0.0113205		NAA20	DTX3
MOV10	2.65428	0.0368094		MOV10	SENP5
CD69	2.64046	0.0139224		CD69	ETOHI1
GBP9	2.6354	0.0130565		GBP9	ZFP729A
A530032D15RIK	2.62232	0.00703411		A530032D15RIK	TCF20
SP140	2.60746	0.000163172		SP140	RECQL
IFI47	2.59291	0.00543865		IFI47	PCCA
GM7984	2.55318	0.0293272		GM7984	UVSSA
SOCS1	2.53896	0.0457238		SOCS1	TSPYL3
MAP3K8	2.53339	0.0318932		MAP3K8	IQGAP2
NMI	2.52813	0.0477718		NMI	KDM7A
PARP10	2.47944	0.0221451		PARP10	PPARD
TOR1AIP2	2.47895	0.0232836		TOR1AIP2	SEL1L
RBM43	2.47851	0.0220662		RBM43	RAB1A
PSMB8	2.47524	0.0250422		PSMB8	UBE2W
SAMD9L	2.46993	0.0181312		SAMD9L	AES
MITD1	2.45084	0.00655187		MITD1	GM12666
ZNFX1	2.41419	0.0220401		ZNFX1	RGP1
TGTP2	2.39003	0.00453931		TGTP2	AIFM1
OGFR	2.36334	0.010734		OGFR	PHTF2
PAPD7	2.36309	0.0172446		PAPD7	ZFP934
TGTP1	2.35543	0.00249895		TGTP1	NUMA1
H2-T22	2.35473	0.0126209		H2-T22	FAM120A
GADD45G	2.33301	0.0161748		GADD45G	ZBTB4
DDX58	2.3161	0.0010808		DDX58	AP2B1
HIST1H2BK	2.31417	0.0278661		HIST1H2BK	CERS6
SETDB2	2.31147	0.0247472		SETDB2	IMPDH1
HIST1H2BF	2.2972	0.0321236		HIST1H2BF	RBM19
GM12238	2.29646	0.0222157		GM12238	PDXDC1
HIST2H2BB	2.29107	0.00962845		HIST2H2BB	FBXO32
RFC3	2.28464	0.0285023		RFC3	MAP3K4
PYHIN1	2.28413	0.0194867		PYHIN1	GAA
ZUFSP	2.28273	0.010803		ZUFSP	PDE7A
LOC105247626	2.27593	0.00312903		LOC105247626	ZFP652
PPM1K	2.27504	0.0287854		PPM1K	PCSK7
LMO2	2.27363	0.0136343		LMO2	CYTH3
PSMB10	2.26334	0.022391		PSMB10	FUCA1
AP1S3	2.2623	0.0231899		AP1S3	TTC3
GM4953	2.2523	0.0292653		GM4953	MAN2C1
HIST1H2BN	2.24779	0.0269554		HIST1H2BN	CREBL2
HIST1H2BL	2.24694	0.0278155		HIST1H2BL	JAK1
TSPO	2.24156	0.0120224		TSPO	DONSON
MRPL30	2.22098	0.00241992		MRPL30	SMEK1
MXRA8	2.21547	0.000944802		MXRA8	RNF44
HIST1H2BJ	2.20019	0.0377547		HIST1H2BJ	NUP160
TRIM30E-PS1	2.1997	0.000860512		TRIM30E-PS1	SKIV2L
ZFP365	2.19391	0.00379324		ZFP365	CD44
ATP5H	2.16921	0.0208449		ATP5H	PSD4
IL10	2.16277	0.0124737		IL10	WASF2
SNORD34	2.15772	0.0429971		SNORD34	TMEM64
FAP	2.13129	0.0289747		FAP	SIK1
1600014C10RIK	2.12183	0.041116		1600014C10RIK	CTDSP1
OAS1C	2.11467	0.0146237		OAS1C	SETDB1
WBP5	2.11374	0.0370693		WBP5	2210408I21RIK
STAT1	2.10752	0.00532433		STAT1	SZT2
IRF9	2.09794	0.0129876		IRF9	VPS13B
TRIM14	2.0899	0.00478988		TRIM14	MSH6
PCGF5	2.08484	0.019749		PCGF5	DHCR7
GM41465	2.08223	0.0182525		GM41465	MTURN
GM12618	2.07954	0.0394071		GM12618	MAP4K2
PSMG1	2.07885	0.0415937		PSMG1	AGAP2
HIST1H2BQ	2.0556	0.0311254		HIST1H2BQ	STAT5B
SNORD53	2.05439	0.00881693		SNORD53	ACCS
PTTG1	2.05156	0.0313323		PTTG1	ECHS1
IGKV10-94	2.04262	0.0200026		IGKV10-94	KIF1B
CTSS	2.04173	0.0151418		CTSS	DYNC1H1
PARP11	2.04048	0.0169382		PARP11	TBC1D23
TMEM106A	2.03336	0.0332335		TMEM106A	ZBTB11
GBP8	2.02281	0.00175581		GBP8	FMO5
CHMP4B	2.01477	0.0317382		CHMP4B	ARHGAP31
SLC25A22	1.99436	0.00543993		SLC25A22	WDR41
NPM3-PS1	1.96728	0.000376791		NPM3-PS1	ATP11A
DPP4	1.96514	0.00533109		DPP4	ORC4
IFI203	1.96286	0.0396267		IFI203	NT5DC1
NUDT11	1.95473	0.0123014		NUDT11	MOCS1
TNP2	1.93052	0.0479109		TNP2	LRP6
SEPW1	1.92675	0.0116594		SEPW1	PPFIA1
ATP6V1F	1.92217	0.0307815		ATP6V1F	NISCH
ZEB2OS	1.92104	0.0108606		ZEB2OS	GM14399
IRF1	1.91577	0.00797929		IRF1	RAD54L2
C130026I21RIK	1.91397	0.0123385		C130026I21RIK	MAPK1IP1
OLFR625-PS1	1.91396	0.00639835		OLFR625-PS1	RAD21
CHIC1	1.90124	0.0348321		CHIC1	AEBP2
TBRG1	1.89788	0.035028		TBRG1	GPR183
CYSLTR2	1.8856	0.0254916		CYSLTR2	SEC22C
SARNP	1.87992	0.0121309		SARNP	SYNE1
ATP10A	1.87876	0.00733701		ATP10A	PI4KA
NLRC5	1.87071	0.0384598		NLRC5	PABPN1
RPL13-PS6	1.86889	0.029144		RPL13-PS6	RAVER2
PSMB9	1.86839	0.00180295		PSMB9	KIF1C
SPINK2	1.86791	0.0349939		SPINK2	ANXA11
ADAR	1.8678	0.00478257		ADAR	TGFBRAP1
HIST4H4	1.8674	0.0359968		HIST4H4	CLTC
FAM60A	1.86509	0.0209499		FAM60A	IQGAP1
GM1527	1.86144	0.0155718		GM1527	IFT172
PLA2G16	1.84977	0.00178766		PLA2G16	LMO4
GM15710	1.84939	0.0352426		GM15710	TRIM24
HMGN3	1.8483	0.012801		HMGN3	UFD1L
USP25	1.84828	0.00372768		USP25	PRKCA
SNORA7A	1.84049	0.0196071		SNORA7A	B130055M24RIK
RNF114	1.84044	0.010589		RNF114	RAB6B
4932416K20RIK	1.83894	0.034211		4932416K20RIK	KLRD1
TUBA8	1.83571	0.014889		TUBA8	ARPC1B
SVBP	1.83528	0.00884036		SVBP	KIF2A
RABEPK	1.83283	0.00616195		RABEPK	CBX3-PS7
GM5593	1.82491	0.0281936		GM5593	STT3A
GM10067	1.82053	0.00841429		GM10067	IPO8
HIST3H2A	1.81965	0.00712459		HIST3H2A	ATP1B1
OLFR593	1.81959	0.0311596		OLFR593	HEATR5A
HAP1	1.8194	0.0303639		HAP1	CDK6
CTLA2B	1.81376	0.0439583		CTLA2B	ZZZ3
GM5449	1.81171	0.00643927		GM5449	EXOC2
MORC3	1.80847	0.012203		MORC3	TOP1
TRIM12A	1.80305	0.00908157		TRIM12A	TSPYL4
PRP2	1.80241	0.025344		PRP2	MADD
DPH3B-PS	1.80116	0.035223		DPH3B-PS	USP9X
SERPINI1	1.79923	0.0299792		SERPINI1	AS3MT
DNAH7B	1.79705	0.0350127		DNAH7B	TUG1
RPL13	1.79303	0.0431015		RPL13	EPRS
MAGEB16-PS2	1.79189	0.0466476		MAGEB16-PS2	GRAMD1A
OLFR824	1.79041	0.0182334		OLFR824	NCK2
SMCHD1	1.78854	0.045149		SMCHD1	CD4
CTRL	1.78207	0.0232957		CTRL	QPRT
PRR23A1	1.78074	0.0346907		PRR23A1	DYNC1LI2
OLFR332	1.7801	0.00322456		OLFR332	RTTN
HIST1H1B	1.77328	0.0178538		HIST1H1B	ALG11
GM4822	1.77203	0.0239298		GM4822	BC005537
HCST	1.76983	0.0135053		HCST	IRF6
MVB12A	1.76873	0.0152648		MVB12A	ERF
VAMP8	1.76817	0.0254159		VAMP8	AMD1
OLFR1229	1.76515	0.0208417		OLFR1229	EIF2AK1
KLK1B26	1.76274	0.0440493		KLK1B26	HEATR3
H2-M10.1	1.75956	0.0051054		H2-M10.1	SNRNP200
NPM3	1.75866	0.0334807		NPM3	SACS
UBA7	1.75274	0.000928438		UBA7	GTPBP4
MCOLN2	1.74858	0.0373842		MCOLN2	SON
GM14494	1.74454	0.0316301		GM14494	GNL3L
CELA3A	1.74281	0.0255037		CELA3A	SMARCD1
DEFB5	1.74136	0.00455644		DEFB5	USO1
OLFR729	1.7393	0.0457321		OLFR729	IZUMO4
KCNA2	1.73635	0.0272584		KCNA2	PRPF40A
LITAF	1.73203	0.0252446		LITAF	GTF3C1
CITED4	1.73134	0.0258452		CITED4	PGGT1B
GM626	1.73033	0.0155382		GM626	UBP1
BATF	1.72904	0.00167273		BATF	USP15
H2-T10	1.72883	0.009002		H2-T10	P2RX4
STFA1	1.72411	0.021854		STFA1	PGM2L1
NSMCE1	1.72332	0.0141724		NSMCE1	SF1
NOX4	1.7219	0.0440063		NOX4	6030458C11RIK
MIR92B	1.72117	0.0216607		MIR92B	MAP2K7
TACSTD2	1.71936	0.033325		TACSTD2	TANGO6
FBXO15	1.71207	0.0163383		FBXO15	NEK9
RPL13-PS3	1.70976	0.0366263		RPL13-PS3	WNK1
TRIM34A	1.70971	0.0297574		TRIM34A	TEP1
PSME1	1.70541	0.0227985		PSME1	MANEA
GM13623	1.70222	0.0346228		GM13623	DCAF10
5430401F13RIK	1.7012	0.0452932		5430401F13RIK	OSBPL8
CLCA4B	1.69842	0.0138321		CLCA4B	ARAP2
A3GALT2	1.69617	0.0196438		A3GALT2	SMARCA4
CYP2B19	1.69483	0.0393193		CYP2B19	GM13363
A430005L14RIK	1.69234	0.00601754		A430005L14RIK	MED23
TRPM6	1.69118	0.00408771		TRPM6	SGSH
ASCL3	1.68818	0.0402984		ASCL3	SACM1L
OLFR344	1.68806	0.0171907		OLFR344	TMEM109
AY761184	1.6866	0.0301096		AY761184	PAQR7
SNRPD2	1.68504	0.0163957		SNRPD2	ALG9
CGN	1.68452	0.00470586		CGN	ZFP263
TPX2	1.68441	0.0339136		TPX2	SEC24B
IGKV8-30	1.68412	0.00469969		IGKV8-30	SEC31A
NDUFS5	1.68325	0.0233499		NDUFS5	ULK3
VWA3B	1.68299	0.029129		VWA3B	H6PD
KLHL33	1.6823	0.0398333		KLHL33	AI987944
PARK7	1.68191	0.0376195		PARK7	MTR
ANO3	1.67051	0.0114732		ANO3	NOP14
1600029O15RIK	1.66898	0.0249023		1600029O15RIK	SIMC1
OBP2A	1.66515	0.00112833		OBP2A	ATN1
2210011C24RIK	1.66307	0.0415373		2210011C24RIK	PGM3
OLFR412	1.66202	0.022675		OLFR412	TRIM33
OLFR351	1.66043	0.0233716		OLFR351	9130221H12RIK
HRASLS	1.65958	0.00428764		HRASLS	ARFGEF2
HIST1H1A	1.65534	0.00167831		HIST1H1A	ZFP664
FAM96B	1.65524	0.0193163		FAM96B	RBBP6
IL1F9	1.65442	0.0223066		IL1F9	TTC7
OLFR1346	1.65423	0.0302626		OLFR1346	PRDM2
RPP25	1.64933	0.0416299		RPP25	LIMD1
9930111J21RIK1	1.64912	0.0257004		9930111J21RIK1	SKI
NR0B2	1.64797	0.00709546		NR0B2	PROSC
4930597O21RIK	1.6476	0.00656376		4930597O21RIK	CAMSAP2
MELK	1.64654	0.00962674		MELK	ZMIZ2
FAT3	1.64496	0.0185343		FAT3	GM5637
MIR196A-2	1.64482	0.0493093		MIR196A-2	FNIP1
FIS1	1.64329	0.0242396		FIS1	SLC35C1
TPBPB	1.64302	0.0253635		TPBPB	CPEB2
PCDHB10	1.63723	0.0065603		PCDHB10	ARFGEF1
CNTNAP3	1.63523	0.023255		CNTNAP3	ECE1
DEFA26	1.6337	0.0284866		DEFA26	GM10557
CLIC5	1.63338	0.00457595		CLIC5	CDT1
MIR24-2	1.6305	0.0130191		MIR24-2	SVIL
FBXO39	1.62914	0.00117173		FBXO39	ZDHHC3
DYRK4	1.62849	0.0186154		DYRK4	FAM118A
GUCY2C	1.62794	0.0370236		GUCY2C	GNA11
NDUFV3	1.62633	0.00308727		NDUFV3	RFX3
GM1698	1.62417	0.0321662		GM1698	KLHDC10
MIR129-1	1.62257	0.0348886		MIR129-1	GALNT6
NPVF	1.6225	0.0229263		NPVF	MOB3A
MRPS24	1.62164	0.0303092		MRPS24	ZFP597
OLFR29-PS1	1.619	0.0173052		OLFR29-PS1	ARHGAP18
GDPD4	1.61846	0.00527562		GDPD4	MYO9A
SLFN4	1.61565	0.0139007		SLFN4	ACSS1
EIF3K	1.61277	0.0478197		EIF3K	RNF10
GM16412	1.61129	0.0185508		GM16412	LNPEP
CAPZA2	1.60978	0.0250116		CAPZA2	CARD6
SCAMP1	1.60968	0.0108777		SCAMP1	TMC8
PLPPR1	1.6094	0.0278668		PLPPR1	ATXN7L3
IQCF3	1.60864	0.0189318		IQCF3	CUL5
GM10286	1.60687	0.0333067		GM10286	XPO7
FAM135B	1.60575	0.0178452		FAM135B	RPA1
SAMHD1	1.60527	0.00471809		SAMHD1	FNTB
SDHB	1.6019	0.0363969		SDHB	RB1CC1
SERPINB1A	1.59818	0.00874079		SERPINB1A	GLMN
GPR27	1.59688	0.0125308		GPR27	ARHGEF1
SLIRP	1.59368	0.0423058		SLIRP	APBB3
GM10177	1.59336	0.0222857		GM10177	KCTD2
2310030G06RIK	1.59082	0.000985487		2310030G06RIK	HNRNPUL1
LOC102638785	1.59012	0.00216966		LOC102638785	LUC7L
RSPO3	1.58809	0.0158449		RSPO3	PNN
CD8A	1.58804	0.0345993		CD8A	KBTBD11
GM10069	1.5859	0.0216699		GM10069	FBRS
OLFR352	1.58456	0.0436712		OLFR352	FRY
BC031181	1.5845	0.0337288		BC031181	TAB2
COA4	1.58444	0.0477979		COA4	CHML
A630091E08RIK	1.58269	0.0475849		A630091E08RIK	PPP6R3
SEC61G	1.58064	0.00524875		SEC61G	NUP155
TOMM20	1.57992	0.031756		TOMM20	PRPF38B
DNAJC13	1.57918	0.00938016		DNAJC13	GAK
SP100	1.57684	0.00596304		SP100	1700047I17RIK2
GM15753	1.57651	0.00860342		GM15753	VPS8
TAS2R106	1.57601	0.00267736		TAS2R106	D5ERTD579E
SIRPB1B	1.57521	0.0243748		SIRPB1B	37500
CST9	1.57437	0.0038609		CST9	RABEP1
FH1	1.57357	0.00437057		FH1	GRAP2
MORN2	1.57352	0.00954419		MORN2	DHX35
GM4184	1.57327	0.00552537		GM4184	FCHO2
KCNA5	1.57296	0.0489248		KCNA5	UBR2
SP110	1.57273	0.012894		SP110	SNAPC4
STOML1	1.5724	0.0493183		STOML1	N4BP2L2
9930111J21RIK2	1.57204	0.0184231		9930111J21RIK2	FAM3A
LPXN	1.57141	0.0402814		LPXN	MPRIP
HDC	1.5703	0.0289201		HDC	RNF145
HSD3B6	1.57025	0.0199085		HSD3B6	FOXP1
MIR323	1.56988	0.036772		MIR323	ARHGAP27
CRYGS	1.56892	0.0408474		CRYGS	AFF4
OLFR1002	1.56889	0.0113372		OLFR1002	TIA1
FIGN	1.56857	0.0401215		FIGN	B930041F14RIK
VWA5A	1.56849	0.00698696		VWA5A	MIER1
CRYGN	1.56767	0.00739034		CRYGN	CLUAP1
GM8186	1.56697	0.022629		GM8186	POLN
NDUFB4	1.56605	0.0464921		NDUFB4	MAP2K6
HIST2H4	1.56508	0.0150346		HIST2H4	LONP2
PRL5A1	1.56442	0.0368032		PRL5A1	PUM2
MIR412	1.56327	0.0423202		MIR412	CBX3
HMCN1	1.56171	0.038497		HMCN1	USP36
ILDR1	1.56121	0.00592033		ILDR1	PTPN12
OLFR313	1.56097	0.0489594		OLFR313	ZFP932
SPRR2G	1.56084	0.0370679		SPRR2G	UBR1
CCL12	1.56069	0.0260121		CCL12	ARL5B
ACADL	1.55629	0.0464563		ACADL	BCAS3
GM14129	1.556	0.0248242		GM14129	ATAT1
OLFR1208	1.55492	0.0256562		OLFR1208	4932438A13RIK
PLA2G2A	1.55474	0.0463589		PLA2G2A	HBS1L
KRTAP1-5	1.55437	0.0208772		KRTAP1-5	CAAP1
OLFR310	1.55403	0.00276685		OLFR310	PLEC
REG3D	1.55399	0.0261575		REG3D	ARF6
GAB2	1.55252	0.0192259		GAB2	HERC1
FAM155A	1.55096	0.0217934		FAM155A	GIMAP3
RNF151	1.55045	0.0388527		RNF151	AXIN2
FOXD4	1.5502	0.0257927		FOXD4	XYLT1
DCDC5	1.5494	0.0432218		DCDC5	KPNA6
HDX	1.54861	0.0255055		HDX	CD6
ARL9	1.54772	0.0246122		ARL9	LRRFIP1
GM10334	1.54344	0.0478968		GM10334	TNPO2
OLFR979	1.54148	0.00966452		OLFR979	HTRA2
5430402E10RIK	1.5414	0.0423413		5430402E10RIK	RAB3GAP2
VMN1R194	1.54031	0.0452098		VMN1R194	MSL1
OLFR693	1.5394	0.0115234		OLFR693	MTRF1L
FABP5L2	1.53928	0.0363058		FABP5L2	PHF10
2410015M20RIK	1.53852	0.0233479		2410015M20RIK	IREB2
ENHO	1.53801	0.0273956		ENHO	POLR1A
OLFR677	1.53622	0.0375742		OLFR677	KLHL6
HCRT	1.53595	0.00165818		HCRT	ARHGEF18
S100Z	1.53483	0.0327246		S100Z	LMBR1L
GM6293	1.53314	0.0361218		GM6293	CDC37L1
KRTAP31-2	1.53268	0.0410842		KRTAP31-2	GM15446
GM11545	1.53226	0.0138683		GM11545	ADD1
OLFR836	1.52998	0.0462282		OLFR836	TM9SF2
MRPL14	1.52761	0.0167023		MRPL14	ENTPD6
DEFB10	1.52589	0.0134969		DEFB10	TMEM94
HFM1	1.52525	0.00748902		HFM1	SBNO1
OLFR1490	1.52368	0.026342		OLFR1490	ERCC4
SPRR1B	1.52312	0.0114848		SPRR1B	MDM4
RHOX7-PS2	1.52107	0.0370582		RHOX7-PS2	MTMR7
OLFR512	1.51961	0.0301526		OLFR512	ZFR
PATE2	1.51787	0.0118548		PATE2	STAG1
IL15	1.51637	0.0433703		IL15	MYO9B
VMN2R120	1.51547	0.0136927		VMN2R120	LRPPRC
TMEM178B	1.51378	0.0143999		TMEM178B	LANCL1
TAPBP	1.51372	0.0395194		TAPBP	CHM
IL17A	1.51367	0.0332709		IL17A	GM17296
TCF15	1.51278	0.00565286		TCF15	GM6226
GM5428	1.51276	0.0370104		GM5428	AGO2
GM6030	1.51222	0.0314745		GM6030	PNPLA6
42248	1.51153	0.0195737		42248	DDX3Y
TFCP2L1	1.51021	0.0482471		TFCP2L1	PLCG1
HTR3B	1.50965	0.0127072		HTR3B	SENP3
SLC43A1	1.50854	0.0164383		SLC43A1	GBA2
SNX2	1.50755	0.00463022		SNX2	TMEM194
SRPX2	1.50719	0.0380937		SRPX2	SLC20A1
EFCAB10	1.50553	0.0212788		EFCAB10	STT3B
WASF1	1.50324	0.0213838		WASF1	ZFP715
LCN10	1.50234	0.0169871		LCN10	POLR3G
CHMP5	1.50201	0.0435853		CHMP5	GNPDA1
ASCL5	1.50195	0.00298238		ASCL5	XPO4
CCDC180	1.50183	0.0352318		CCDC180	KDM5C
IGKV4-55	1.50053	0.0497186		IGKV4-55	GPATCH8
PTPRV	0.666642	0.00341767			SUN2
CELF1	0.666617	0.00409556			CCDC134
KAT7	0.666577	0.010754			RHBDD2
MVB12B	0.666454	0.0493543			MTOR
MRPL48	0.66634	0.0271067			PIK3CD
DENND4B	0.666277	0.0133401			NCOA2
PHKA2	0.666249	0.00375931			AP4M1
RFX7	0.666194	0.043841			ERN1
PAK2	0.665902	0.0103484			40057
SCAP	0.665849	0.00217955			SLC25A4
GCC2	0.665813	0.0144879			GM36516
RP2	0.665698	0.00419809			STK10
SOCS4	0.665688	0.00381363			ZFP638
PCGF3	0.665491	0.0195045			PCGF1
NCOR2	0.665287	0.0319238			BPTF
AP2A2	0.665166	0.0131096			SPICE1
LYSMD3	0.665047	0.0230663			TMX4
LTN1	0.665002	0.024772			BCKDHB
ANAPC5	0.66486	0.0082227			GM10521
CCNL1	0.664845	0.0216871			CRY1
IMPACT	0.664702	0.0477953			RPP40
PCF11	0.664662	0.0342432			CNST
CBX7	0.664562	0.00804169			BAZ1B
SMARCA5	0.664508	0.0245378			MTIF2
ZFP146	0.664462	0.0422728			SLC16A6
EPB41	0.664454	0.00684851			GM6158
ZFP592	0.664345	0.0411611			ATP2A3
NUS1	0.664331	0.0306671			NCL
EXTL2	0.664325	0.0062194			PATZ1
VPS13D	0.664256	0.0395987			SNX30
CFP	0.663939	0.000117374			GOLGA3
CDK11B	0.663484	0.0263359			TBL1XR1
HDAC5	0.663387	0.00321908			PNISR
TM9SF3	0.663133	0.0472366			EXT1
EMC1	0.663016	0.0185365			CAMSAP1
PRKD3	0.662957	0.0113792			JMJD1C
CHD7	0.662915	0.00487162			TRAPPC10
DDHD2	0.662901	0.0411454			MKNK2
IFFO1	0.662887	0.00209928			SP3
TUBGCP2	0.662754	0.022741			MAP3K3
GLCE	0.662721	0.0256634			EPHB6
WAPL	0.662559	0.0170969			TLN1
CSNK1D	0.662546	0.0171094			PARP4
SLAIN2	0.662538	0.0105282			ST8SIA1
TBXA2R	0.662471	0.0164969			R3HDM1
DYRK1B	0.662263	0.00484338			TAF5L
BCL7A	0.662258	0.0406579			SIN3A
ZKSCAN8	0.662191	0.0120458			COPA
C2CD2	0.661987	0.00165946			RFWD2
TOB1	0.661961	0.0234882			APC
ZFP395	0.661929	0.0280352			TAF1
PDCD6IP	0.661595	0.0303058			TTC7B
DCAF6	0.661427	0.00406484			SLC38A10
MARF1	0.661363	0.0108706			SLC25A36
CASD1	0.661349	0.038596			UBE2Z
RTEL1	0.661199	0.00518732			ELOVL7
TRAF1	0.661191	0.000988024			AKAP8L
RAB11FIP1	0.661035	0.00287669			MAP4K4
GM15800	0.660697	0.00763827			AFMID
CDC7	0.660572	0.0368271			RPS6KA1
FRA10AC1	0.660564	0.0380208			GIGYF1
FAM58B	0.660506	0.0405392			TSEN2
IKZF3	0.660463	0.00662301			ACAP1
SLC38A7	0.66034	0.00239576			DHX40
RBM10	0.660248	0.0227145			HPS5
KIF3B	0.660202	0.0381521			GPRC5B
PHF8	0.660193	0.0128331			CEP162
SHPRH	0.660181	0.00501921			CDAN1
SLC35B4	0.660175	0.00406635			MUM1
MINA	0.660163	0.0022024			MED12
EIF3B	0.660039	0.0313141			DENND1A
INPP4B	0.659995	0.00996048			NKTR
NCOA6	0.659872	0.0486047			MAP2K5
FASTK	0.659736	0.00592704			KANSL1
NEMF	0.659673	0.00200228			KDM2B
EIF4E	0.659358	0.0324765			WDR76
DDX23	0.659343	0.0214168			ZFP568
GMEB2	0.659266	0.0294781			LRCH4
RHOT2	0.659047	0.00883271			WRN
SP4	0.659023	0.00376664			ATP11B
MGAT5	0.658999	0.0251803			TNRC6B
PSMD2	0.658946	0.0067063			CREBBP
1110037F02RIK	0.658815	0.0444779			POLE2
CDK16	0.658619	0.0135376			ZFP326
PLCB3	0.65861	0.0288725			ZADH2
BRD4	0.65854	0.031897			MARK4
HNRNPDL	0.658335	0.0473684			CARNS1
SYNJ2	0.658321	0.0103487			ZFP420
RNF167	0.658268	0.0357906			SEC24C
PTP4A2	0.658244	0.0498269			TTC38
USP5	0.658198	0.0478632			SMC6
PCBP2	0.658177	0.00563238			SLC1A5
GM42368	0.658104	0.0154521			AKAP8
ICK	0.657963	0.0334862			SLC26A2
ATAD2	0.65794	0.00984793			ACTN4
RAI1	0.657883	0.0398625			UVRAG
CASC4	0.657666	0.0100362			ADRBK1
DOCK8	0.657621	0.000401383			FAM65A
DTX3	0.657372	0.0386599			SETD1A
SENP5	0.657271	0.0223471			SYTL2
ETOHI1	0.657198	0.0475081			1700017B05RIK
ZFP729A	0.657162	0.00582795			ANKRD44
TCF20	0.657077	0.0237733			EIF4H
RECQL	0.656882	0.00895604			DCK
PCCA	0.656742	0.0204625			GTF2I
UVSSA	0.656726	0.0411354			A430110L20RIK
TSPYL3	0.656701	0.0321533			STX17
IQGAP2	0.656687	0.00514884			AFF1
KDM7A	0.656397	0.0110384			TNRC6A
PPARD	0.656365	0.0468395			CD28
SEL1L	0.656315	0.0365921			MAPK8IP3
RAB1A	0.656289	0.00506065			E430025E21RIK
UBE2W	0.656048	0.0273402			RRP1B
AES	0.655957	0.0224219			ZBTB26
GM12666	0.655934	0.00327238			LSS
RGP1	0.655837	0.0255754			BMS1
AIFM1	0.655751	0.0151933			ARID3B
PHTF2	0.655681	0.0213875			SUV420H1
ZFP934	0.655648	0.0313071			NAT10
NUMA1	0.655547	0.00729903			WIPF2
FAM120A	0.65547	0.005495			RAPGEF1
ZBTB4	0.655433	0.0220855			COG1
AP2B1	0.6553	0.0291932			FAM178A
CERS6	0.655296	0.0464788			ZFP953
IMPDH1	0.65515	0.034249			WDR12
RBM19	0.655086	0.0318825			TMCC1
PDXDC1	0.655078	0.0298793			RAD50
FBXO32	0.65499	0.0249986			GM1943
MAP3K4	0.654874	0.0174711			AFF3
GAA	0.654827	0.00901958			FV1
PDE7A	0.654703	0.0447977			CLASP2
ZFP652	0.654675	0.00930344			ARID1A
PCSK7	0.654628	0.0151595			KHSRP
CYTH3	0.654627	0.00236342			CLOCK
FUCA1	0.654615	0.0371551			CMC4
TTC3	0.65455	0.00975203			H1F0
MAN2C1	0.654516	0.0114861			CLK4
CREBL2	0.654458	0.0143536			ERCC6
JAK1	0.654334	0.00668044			TBC1D17
DONSON	0.654189	0.0122167			GM13169
SMEK1	0.654171	0.0406125			GM5066
RNF44	0.653992	0.0363817			PER1
NUP160	0.65394	0.0196768			SEC14L1
SKIV2L	0.653909	0.0393568			SEMA4A
CD44	0.653883	0.0316496			LUC7L3
PSD4	0.653882	0.0358049			ACAP3
WASF2	0.653812	0.017049			SCLT1
TMEM64	0.653746	0.0256006			ZFP407
SIK1	0.653721	0.000982436			MINK1
CTDSP1	0.653493	0.0495051			CDON
SETDB1	0.653293	0.0124565			PAG1
2210408I21RIK	0.652686	0.0164641			HIPK3
SZT2	0.652617	0.0218652			GSPT1
VPS13B	0.652559	0.00721644			ASXL1
MSH6	0.652553	0.0017642			GM2058
DHCR7	0.652552	0.0133765			6720489N17RIK
MTURN	0.652523	0.0100199			USP53
MAP4K2	0.652515	0.00425393			UBE2H
AGAP2	0.652406	0.00785216			DLG1
STAT5B	0.652404	0.0274537			PDLIM4
ACCS	0.65206	0.00284198			ZFP398
ECHS1	0.652003	0.0047549			CORO1C
KIF1B	0.65196	0.032417			UBR3
DYNC1H1	0.651958	0.0364649			4930581F22RIK
TBC1D23	0.651826	0.0165439			DOCK11
ZBTB11	0.651702	0.0164594			GIMAP8
FMO5	0.651491	0.024494			HNRNPUL2
ARHGAP31	0.651436	0.00362289			ZMYM2
WDR41	0.651375	0.00249495			MFHAS1
ATP11A	0.651328	0.048908			AKNA
ORC4	0.651107	0.0189294			DSTYK
NT5DC1	0.651063	0.00389406			FAM193B
MOCS1	0.650968	0.036186			TAZ
LRP6	0.650949	0.0312362			AKAP9
PPFIA1	0.650875	0.0380656			R3HDM2
NISCH	0.650744	0.00303849			USP24
GM14399	0.650669	0.0087092			ACSS2
RAD54L2	0.650388	0.0338077			FUCA2
MAPK1IP1	0.650305	0.0308876			ADGRL1
RAD21	0.650218	0.00357506			JKAMP
AEBP2	0.650152	0.0132102			NOL9
GPR183	0.650047	0.0440077			HTT
SEC22C	0.649846	0.0285419			6820431F20RIK
SYNE1	0.64981	0.00561465			ZFP846
PI4KA	0.649808	0.032115			GLTSCR1
PABPN1	0.64973	0.0049653			GM13233
RAVER2	0.649647	0.045967			SMC5
KIF1C	0.649582	0.0144609			UTRN
ANXA11	0.649456	0.0120331			THY1
TGFBRAP1	0.649356	0.010286			TMEM62
CLTC	0.649242	0.00782111			ZMAT3
IQGAP1	0.649239	0.0409332			ICE2
IFT172	0.649218	0.0459949			GOLGA4
LMO4	0.649134	0.0159723			DISP1
TRIM24	0.649127	0.0173631			HNRNPH3
UFD1L	0.649036	0.0254765			PGRMC2
PRKCA	0.648999	0.0017596			MKL2
B130055M24RIK	0.648722	0.0413335			PYGO2
RAB6B	0.648675	0.00353801			GTPBP10
KLRD1	0.648586	0.00187562			CDC25B
ARPC1B	0.648444	0.045983			PPP6R2
KIF2A	0.648414	0.0178599			FAM63A
CBX3-PS7	0.648414	0.00344133			ZSCAN26
STT3A	0.648137	0.0454086			OTUD4
IPO8	0.647688	0.02841			ARHGAP4
ATP1B1	0.647295	0.0206948			TACC1
HEATR5A	0.6471	0.00526058			SMC4
CDK6	0.647098	0.0396859			MICAL3
ZZZ3	0.647087	0.0341232			GUCD1
EXOC2	0.64703	0.0116155			UTP20
TOP1	0.64701	0.0172007			DDHD1
TSPYL4	0.646981	0.0409377			FBXO11
MADD	0.646873	0.00810835			NUP214
USP9X	0.646824	0.00274303			SEC16A
AS3MT	0.64682	0.0435112			RPS6KB1
TUG1	0.646778	0.00292613			CDYL
EPRS	0.646777	0.0449366			CAMKMT
GRAMD1A	0.646775	0.0199209			STARD7
NCK2	0.646708	0.00816612			B4GALNT1
CD4	0.646629	0.000739195			PARP8
QPRT	0.646589	0.0297899			TET1
DYNC1LI2	0.64654	0.0179087			MAP4K5
RTTN	0.646532	0.0147866			ZRANB1
ALG11	0.646519	0.0202363			POLR2A
BC005537	0.646394	0.0244194			PPOX
IRF6	0.646333	0.0425313			TMEM135
ERF	0.646263	0.000993476			PIK3CG
AMD1	0.64626	0.0469148			TNPO3
EIF2AK1	0.646104	0.0191323			PRKD2
HEATR3	0.646045	0.0194589			PIEZO1
SNRNP200	0.645911	0.00590912			RNF170
SACS	0.645752	0.0407698			MSL2
GTPBP4	0.645566	0.0179912			PIK3CA
SON	0.645292	0.00921463			RXRA
GNL3L	0.645056	0.00310702			APPL1
SMARCD1	0.644996	0.0159061			BIN2
USO1	0.644861	0.0240477			SLA2
IZUMO4	0.644852	0.000855969			PRPF4B
PRPF40A	0.6448	0.0175487			TMEM194B
GTF3C1	0.644747	0.0416921			PREX1
PGGT1B	0.64449	0.0390954			KDM5D
UBP1	0.644454	0.00273962			ARHGAP9
USP15	0.644394	0.0261863			GOSR1
P2RX4	0.644256	0.0257306			DOPEY1
PGM2L1	0.644187	0.0116904			TNFAIP8L1
SF1	0.64417	0.0329851			RDH10
6030458C11RIK	0.644104	0.0354253			GM16314
MAP2K7	0.644076	0.00166537			CDK13
TANGO6	0.644041	0.00817972			ZMPSTE24
NEK9	0.64389	0.0153512			PACS1
WNK1	0.643878	0.00519287			PAPD5
TEP1	0.643716	0.0291835			ANKRD13A
MANEA	0.643703	0.0303814			A430093F15RIK
DCAF10	0.643686	0.0270809			DNM1L
OSBPL8	0.643682	0.0434347			RASAL3
ARAP2	0.643588	0.0043477			TMEM65
SMARCA4	0.643417	0.0127099			CPM
GM13363	0.643168	0.000271472			MBD6
MED23	0.643064	0.0140959			UBE3C
SGSH	0.643054	0.00770761			SYNCRIP
SACM1L	0.64301	0.0127301			CHD8
TMEM109	0.642888	0.0038469			MTMR1
PAQR7	0.642818	0.0310874			TTC14
ALG9	0.642786	0.0488765			KLHL28
ZFP263	0.64275	0.0353825			CEP295
SEC24B	0.642736	0.0124347			ADAMTS10
SEC31A	0.642719	0.0248592			SV2A
ULK3	0.642715	0.0188748			MIB1
H6PD	0.642648	0.0209677			NUCKS1
AI987944	0.64263	0.0267587			GNPTAB
MTR	0.642554	0.0433169			PREPL
NOP14	0.642536	0.0437706			TAOK2
SIMC1	0.642523	0.0012412			FAN1
ATN1	0.642438	0.0056544			SRPK1
PGM3	0.642437	0.0285056			SLC35F2
TRIM33	0.642283	0.000922267			TPRA1
9130221H12RIK	0.642227	0.0397395			MAP3K12
ARFGEF2	0.642165	0.00502332			ZFP40
ZFP664	0.642136	0.0152922			DDX11
RBBP6	0.642074	0.0151488			GM9770
TTC7	0.641993	0.0137957			CEP192
PRDM2	0.641934	0.0141618			ZFP943
LIMD1	0.641921	0.0203757			TLE3
SKI	0.641904	0.00514543			ETS1
PROSC	0.64179	0.0326485			PRR14L
CAMSAP2	0.641631	0.0167553			XYLT2
ZMIZ2	0.641526	0.00303251			MDN1
GM5637	0.641267	0.0407305			ACTN1
FNIP1	0.641075	0.0102626			YEATS2
SLC35C1	0.640892	0.00377737			UIMC1
CPEB2	0.640589	0.0186786			RMND5A
ARFGEF1	0.640436	0.00401018			SENP6
ECE1	0.640199	0.00625837			CMAH
GM10557	0.640197	0.0206963			DICER1
CDT1	0.64014	0.0182608			ANAPC1
SVIL	0.640053	0.0246965			HDDC3
ZDHHC3	0.639831	0.0157018			ZFP445
FAM118A	0.639823	0.0333367			MLLT1
GNA11	0.639472	0.00484851			AGO3
RFX3	0.639356	0.0487696			ZFP563
KLHDC10	0.639091	0.0090598			DUSP10
GALNT6	0.638969	0.0155847			ATP8B2
MOB3A	0.638964	0.0345464			ANKRD11
ZFP597	0.63881	0.0145789			MCTS2
ARHGAP18	0.638772	0.00616038			ZBTB20
MYO9A	0.638655	0.0417353			DLD
ACSS1	0.638401	0.0249651			RC3H1
RNF10	0.638311	0.0147811			BRWD1
LNPEP	0.638263	0.000293647			ZZEF1
CARD6	0.638219	0.0064193			SETD1B
TMC8	0.638162	0.00894844			MRPS31
ATXN7L3	0.638146	0.0281201			NPC1
CUL5	0.638128	0.022966			SLC23A2
XPO7	0.638091	0.00469341			TTLL4
RPA1	0.637849	0.0356982			MCCC1
FNTB	0.637781	0.0259488			CRAMP1L
RB1CC1	0.637587	0.0416797			TMEM104
GLMN	0.637553	0.00423647			GM10651
ARHGEF1	0.637552	0.0422683			MED13L
APBB3	0.637482	0.0322564			AGFG2
KCTD2	0.637303	0.0421193			TGFBR2
HNRNPUL1	0.637289	0.00683828			BAZ1A
LUC7L	0.637195	0.0444776			KHDRBS1
PNN	0.636733	0.0142991			GMIP
KBTBD11	0.636733	0.0346847			FOXK1
FBRS	0.636708	0.0376064			ZFP607
FRY	0.636682	0.0171078			SUPT16
TAB2	0.636603	0.0260439			IKZF1
CHML	0.636533	0.00531336			TAF2
PPP6R3	0.636405	0.00193054			BLM
NUP155	0.636403	0.0324642			TRAM2
PRPF38B	0.636365	0.0168091			FRYL
GAK	0.636304	0.00398608			PPCDC
1700047I17RIK2	0.636038	0.00233815			RSBN1
VPS8	0.636015	0.0100997			IVNS1ABP
D5ERTD579E	0.635881	0.0281594			UPF1
37500	0.63586	0.0195666			ZFP142
RABEP1	0.635842	0.0475438			ROCK1
GRAP2	0.635796	0.0434645			IFT46
DHX35	0.635763	0.036567			ZFP760
FCHO2	0.635706	0.0331789			FHL3
UBR2	0.635624	0.0235805			2410002F23RIK
SNAPC4	0.63545	0.0216156			TDRKH
N4BP2L2	0.635434	0.0104209			DDX10
FAM3A	0.635391	0.0287344			MECP2
MPRIP	0.635345	0.0459306			GCLC
RNF145	0.635314	0.000471653			RBM14
FOXP1	0.635264	0.0067513			KLF2
ARHGAP27	0.635085	0.0262259			PHKB
AFF4	0.635007	0.00738475			ANO10
TIA1	0.634944	0.0195256			MED13
B930041F14RIK	0.634499	0.00181496			SLF1
MIER1	0.634462	0.0472082			PLEKHA5
CLUAP1	0.634399	0.0181971			INPP4A
POLN	0.634381	0.0311697			TMC6
MAP2K6	0.63434	0.0110261			RASSF2
LONP2	0.634189	0.0184431			PTCH1
PUM2	0.633638	0.000760988			LRBA
CBX3	0.633508	0.000236759			GCLM
USP36	0.633249	0.00984177			SATB1
PTPN12	0.63324	0.0357219			MYB
ZFP932	0.633231	0.0169413			ZFP266
UBR1	0.633168	0.0149246			DDX46
ARL5B	0.633104	0.0406061			THADA
BCAS3	0.632661	0.0092536			BC106179
ATAT1	0.632434	0.00686741			PLEKHM3
4932438A13RIK	0.632285	0.0496882			ZFP512
HBS1L	0.632162	0.00688343			PRKCI
CAAP1	0.632148	0.0256693			SMG1
PLEC	0.631947	0.0368674			SIPA1
ARF6	0.631947	0.0261382			FLNA
HERC1	0.631938	8.5535e-05			RICTOR
GIMAP3	0.631914	0.00752271			ARRB1
AXIN2	0.631904	0.00782565			PEAK1
XYLT1	0.63188	0.00190347			OPA1
KPNA6	0.631871	0.0179631			RBM25
CD6	0.631742	0.00382836			TET2
LRRFIP1	0.631586	0.0401483			WDR81
TNPO2	0.631543	0.0268172			TMEM184C
HTRA2	0.631395	0.0469341			CIRBP
RAB3GAP2	0.631316	0.0438983			ZFP677
MSL1	0.631264	0.0125444			XPO1
MTRF1L	0.631261	0.0487285			HEATR6
PHF10	0.631246	0.00549861			MEF2D
IREB2	0.631246	0.00649646			GM3579
POLR1A	0.631112	0.0275886			CDK19
KLHL6	0.630854	0.00505741			ZFP654
ARHGEF18	0.630809	0.00233884			GDI1
LMBR1L	0.630706	0.00365674			PBX2
CDC37L1	0.63052	0.00037241			SLC25A37
GM15446	0.630467	0.0467187			BCL2
ADD1	0.630444	0.0234939			MED24
TM9SF2	0.630324	0.0201816			U2AF2
ENTPD6	0.630028	0.0475681			PATL1
TMEM94	0.630028	0.0387234			SNX33
SBNO1	0.629877	0.0405195			PLEKHO2
ERCC4	0.629612	0.00576955			SRSF2
MDM4	0.629477	0.00271929			DEPDC5
MTMR7	0.629279	0.00123337			KLHL5
ZFR	0.629251	0.0168269			CTNS
STAG1	0.629181	0.0113568			STIM1
MYO9B	0.629175	0.0319802			ACP2
LRPPRC	0.629167	0.010888			RDX
LANCL1	0.629016	0.00400019			LCLAT1
CHM	0.628717	0.0118949			SFSWAP
GM17296	0.628646	0.0011849			PGAP1
GM6226	0.628629	0.0212193			ANKRD23
AGO2	0.628484	0.0266073			TMEM42
PNPLA6	0.628169	0.0317076			SMG6
DDX3Y	0.628104	0.0290219			SLK
PLCG1	0.628073	0.00406211			RSF1
SENP3	0.62774	0.00210746			ATP10D
GBA2	0.627712	0.00137648			IRF2BPL
TMEM194	0.627606	0.0453469			TPP2
SLC20A1	0.62751	0.0321045			SLC36A1
STT3B	0.627145	0.0215244			GM14026
ZFP715	0.627118	0.0282967			HUWE1
POLR3G	0.626925	0.0101608			OFD1
GNPDA1	0.626885	0.0181526			NUMB
XPO4	0.626782	0.0215006			NOTCH2
KDM5C	0.62671	0.00123315			MCM3AP
GPATCH8	0.626656	0.0445662			SMARCA2
SUN2	0.626608	0.00398454			NSD1
CCDC134	0.626527	0.0449067			FAM196B
RHBDD2	0.626519	0.00492921			RALGAPA2
MTOR	0.626284	0.0102205			LEF1
PIK3CD	0.626238	0.0249631			CCDC186
NCOA2	0.626202	0.00227073			SCAPER
AP4M1	0.625929	0.0437352			1700049G17RIK
ERN1	0.625886	0.0076488			TRIM44
40057	0.625784	0.00411872			CACNB1
SLC25A4	0.625776	0.0223887			FAM63B
GM36516	0.62556	0.0185852			ENTPD4
STK10	0.625534	0.00691695			ZC3H6
ZFP638	0.625459	0.0448145			AFG3L2
PCGF1	0.625435	0.0148755			CCDC171
BPTF	0.625391	0.0140951			DUSP1
SPICE1	0.62538	0.00141067			SH2B3
TMX4	0.62537	0.048713			CAPN2
BCKDHB	0.62533	0.037004			IWS1
GM10521	0.625113	0.0270216			KDM2A
CRY1	0.624897	0.00597619			GALNT1
RPP40	0.624847	0.0274346			EP300
CNST	0.624814	0.0132452			CTCF
BAZ1B	0.624603	0.0219128			CUL3
MTIF2	0.624494	0.0336946			WDR6
SLC16A6	0.624456	0.0207828			EIF4G1
GM6158	0.624432	0.024726			NFIC
ATP2A3	0.624303	0.00975632			PCMTD1
NCL	0.624222	0.009278			MIA3
PATZ1	0.624074	0.0146669			RASGRP1
SNX30	0.624008	0.046248			KTN1
GOLGA3	0.623925	0.00758831			CLCN3
TBL1XR1	0.623915	0.0172114			ARFGAP1
PNISR	0.623813	0.0120366			AKAP13
EXT1	0.623675	0.0348316			CHD3
CAMSAP1	0.62355	0.015702			GPR89
JMJD1C	0.623547	0.00107549			GOLPH3L
TRAPPC10	0.623397	0.0211421			KCNN4
MKNK2	0.623235	0.0253031			ABCC4
SP3	0.623016	0.00639985			GMCL1
MAP3K3	0.623016	0.0090562			TULP4
EPHB6	0.622986	0.0128728			SEMA4D
TLN1	0.622909	0.021393			DNMBP
PARP4	0.622456	0.0148645			ZC3H11A
ST8SIA1	0.622431	0.0270644			MGA
R3HDM1	0.622425	0.0393299			MTMR14
TAF5L	0.622418	0.0185728			GM13139
SIN3A	0.622269	0.012832			RPGR
COPA	0.622252	0.0237981			BACH2
RFWD2	0.62216	0.0180096			ATPAF1
APC	0.622059	0.0206251			40787
TAF1	0.621921	0.00139209			USP37
TTC7B	0.621793	0.0100266			ERMARD
SLC38A10	0.621506	0.00770794			RELL1
SLC25A36	0.621446	0.00979353			CAMK1D
UBE2Z	0.621365	0.0259643			ATG2B
ELOVL7	0.621355	0.00936135			PIK3R1
AKAP8L	0.621178	0.00782799			FAM169B
MAP4K4	0.62103	0.0122205			ADCY6
AFMID	0.620838	0.0235747			GALNT2
RPS6KA1	0.620637	0.0146925			SLMAP
GIGYF1	0.620143	0.0232658			GM13034
TSEN2	0.620079	0.0284012			CNOT1
ACAP1	0.619975	0.0152741			ADNP
DHX40	0.619962	0.0375933			HIPK1
HPS5	0.619911	0.00576652			OGT
GPRC5B	0.619696	0.0431378			ASH1L
CEP162	0.619037	0.000934971			ZNRF1
CDAN1	0.618806	0.0130236			MGEA5
MUM1	0.618631	0.0248467			GXYLT1
MED12	0.618508	0.0014289			A930024E05RIK
DENND1A	0.618465	0.00286532			LRRCC1
NKTR	0.618439	0.0019603			KPNB1
MAP2K5	0.618368	0.00637152			PTPN2
KANSL1	0.618308	0.00875454			HNRNPD
KDM2B	0.618061	0.0336097			HLTF
WDR76	0.618035	0.00278221			PRPF8
ZFP568	0.617796	0.00696306			MMS22L
LRCH4	0.617758	0.00303092			PCM1
WRN	0.617757	0.000983931			TNRC6C
ATP11B	0.617694	0.00573108			GPR132
TNRC6B	0.617548	0.00326697			ACVR1B
CREBBP	0.617436	0.000500944			AXIN1
POLE2	0.617392	0.0171533			RASA1
ZFP326	0.61723	0.00387058			TRRAP
ZADH2	0.616796	0.00372796			A830080D01RIK
MARK4	0.61673	0.0165843			SHKBP1
CARNS1	0.616725	0.0451474			PRKACA
ZFP420	0.616715	0.038862			RBM6
SEC24C	0.61661	0.016222			UBE2Q2
TTC38	0.616557	0.0125674			YLPM1
SMC6	0.616541	0.00643053			EPS15
SLC1A5	0.616474	0.0311522			GM14373
AKAP8	0.616419	0.0111909			DLG4
SLC26A2	0.616006	0.000466078			PIGO
ACTN4	0.615888	0.0215213			TMEM245
UVRAG	0.615827	0.00941458			ANKHD1
ADRBK1	0.615788	0.00346673			ABCA3
FAM65A	0.615763	0.0396456			RASA3
SETD1A	0.615593	0.0156164			SEC24A
SYTL2	0.615584	0.0205429			HDAC7
1700017B05RIK	0.615492	0.0120911			HVCN1
ANKRD44	0.61541	0.0322093			MATR3
EIF4H	0.615391	0.0186105			MED16
DCK	0.615286	0.0257364			NPAT
GTF2I	0.615241	0.0173321			DIP2B
A430110L20RIK	0.615127	0.0461217			NRIP1
STX17	0.614871	0.00112423			BIRC6
AFF1	0.6146	0.00682779			UHMK1
TNRC6A	0.614407	0.0202438			S1PR1
CD28	0.614042	0.00411782			CDK2
MAPK8IP3	0.613967	0.0056855			PURG
E430025E21RIK	0.613557	0.0413429			PIGB
RRP1B	0.613234	0.00868343			GM9222
ZBTB26	0.613221	0.005447			SMARCC1
LSS	0.612963	0.0184491			POLR3D
BMS1	0.612953	0.0122794			HCFC1
ARID3B	0.612863	0.0181579			ZFP512B
SUV420H1	0.612852	0.0174698			RBL2
NAT10	0.612821	0.0245129			TBC1D2B
WIPF2	0.612798	0.0286304			DGKE
RAPGEF1	0.612375	0.0142232			KDM5A
COG1	0.612275	0.0172324			HERPUD1
FAM178A	0.611954	0.00734684			THOC2
ZFP953	0.611868	0.0167099			GRAMD4
WDR12	0.611826	0.0105814			MLLT6
TMCC1	0.611732	0.0197947			STRN3
RAD50	0.611519	0.0302629			PVR
GM1943	0.611459	0.00260264			CTDSP2
AFF3	0.611321	0.00997786			BOD1L
FV1	0.611294	0.0324807			VAMP1
CLASP2	0.611209	0.00393583			UBN1
ARID1A	0.611202	0.00207661			ZMYM5
KHSRP	0.611157	0.00165922			ENTPD5
CLOCK	0.610952	0.0294807			PHLDB2
CMC4	0.61087	0.0126392			HSPBAP1
H1F0	0.61085	0.00940546			HSPB11
CLK4	0.610669	0.0040505			SLC44A1
ERCC6	0.610361	0.0175934			SIDT2
TBC1D17	0.610301	0.0240027			CUL4B
GM13169	0.610261	0.0013598			GID4
GM5066	0.610225	0.03208			SUZ12
PER1	0.610062	0.041873			PDCD4
SEC14L1	0.609855	0.0127776			DDX26B
SEMA4A	0.609712	0.00717371			HNRNPU
LUC7L3	0.609452	0.00431423			LPAR5
ACAP3	0.609431	0.0210663			KATNBL1
SCLT1	0.609243	0.0019494			LOC102640468
ZFP407	0.609149	0.00800685			GPR174
MINK1	0.6091	0.0106196			AVL9
CDON	0.609065	0.00871667			ARHGAP5
PAG1	0.609035	0.00761508			MBTPS1
HIPK3	0.608955	0.00850375			ARMCX2
GSPT1	0.608797	0.00654349			CEP350
ASXL1	0.608757	0.0377645			ST3GAL1
GM2058	0.60875	0.0276428			SLC52A2
6720489N17RIK	0.608744	0.0464319			LIG3
USP53	0.608675	0.0253746			LYPD6B
UBE2H	0.608511	0.0273737			GTF3C2
DLG1	0.608511	0.0146908			FAM126B
PDLIM4	0.608426	0.0396588			NCBP3
ZFP398	0.608349	0.0441133			SGMS1
CORO1C	0.608334	0.0175363			HNRNPH1
UBR3	0.608294	0.0381328			SYDE1
4930581F22RIK	0.608287	0.032548			KREMEN1
DOCK11	0.608259	0.00691375			PIP5K1C
GIMAP8	0.607988	0.0198584			2310035C23RIK
HNRNPUL2	0.607786	0.00926915			ARV1
ZMYM2	0.607746	0.0399276			ZMIZ1
MFHAS1	0.607425	0.0438077			RAPGEF4
AKNA	0.606817	0.00647043			DPAGT1
DSTYK	0.606637	0.000669857			ELP4
FAM193B	0.606589	0.00984379			SLC25A23
TAZ	0.606553	0.00960191			PLCB2
AKAP9	0.606342	0.00652342			NCDN
R3HDM2	0.606331	0.0489161			ATP7A
USP24	0.606034	0.00121207			MAP3K1
ACSS2	0.605923	0.0253385			ALKBH8
FUCA2	0.605839	0.0110544			URB1
ADGRL1	0.605672	0.0192515			ASAP1
JKAMP	0.605614	0.0182496			ZFP950
NOL9	0.605345	0.00416344			MALT1
HTT	0.605307	0.00231809			NBEAL2
6820431F20RIK	0.605302	0.0108499			SMURF2
ZFP846	0.605115	0.0356185			RPRD2
GLTSCR1	0.604986	0.00346736			SH3PXD2A
GM13233	0.60482	0.00815278			NCLN
SMC5	0.604749	0.0195999			SRCAP
UTRN	0.604733	0.00153121			KCTD9
THY1	0.604572	0.0326454			GM14117
TMEM62	0.604453	0.0142687			TPCN1
ZMAT3	0.60444	0.0159786			LNP
ICE2	0.604394	0.0414043			ELF4
GOLGA4	0.604346	0.0347814			PRKCH
DISP1	0.604321	0.0415105			SBF1
HNRNPH3	0.604278	0.00660347			TMEM131
PGRMC2	0.604231	0.0303645			NIPBL
MKL2	0.604022	0.00112114			SLC6A6
PYGO2	0.603978	0.00774899			D10WSU102E
GTPBP10	0.603924	0.0433954			ST6GAL1
CDC25B	0.603914	0.0196392			ACADM
PPP6R2	0.603904	0.00179289			DNAH8
FAM63A	0.60379	0.005451			EXOC1
ZSCAN26	0.603767	0.0140697			KIDINS220
OTUD4	0.603759	0.0423754			UBASH3B
ARHGAP4	0.603557	0.00630057			AGPS
TACC1	0.603491	0.0189096			PDPK1
SMC4	0.603434	0.0112129			MTHFD1
MICAL3	0.603408	0.0147647			SP1
GUCD1	0.603357	0.0187435			ITGB3
UTP20	0.603201	0.0023307			DDX6
DDHD1	0.602729	0.0430429			LARS
FBXO11	0.602709	0.00868513			TECPR1
NUP214	0.602511	0.0309542			HAUS6
SEC16A	0.602432	0.00853935			9930021J03RIK
RPS6KB1	0.602402	0.00604853			MYSM1
CDYL	0.601858	0.00874964			DMXL1
CAMKMT	0.601813	0.0126132			NHLRC3
STARD7	0.601776	0.0162758			PRIMPOL
B4GALNT1	0.601712	0.0230059			2410089E03RIK
PARP8	0.601442	0.00958711			NVL
TET1	0.60131	0.0386767			KDM6A
MAP4K5	0.60119	0.0234084			KDM3B
ZRANB1	0.601169	0.0279273			SESN1
POLR2A	0.601142	0.0074798			RRAGB
PPOX	0.600952	0.0173236			SREK1
TMEM135	0.600896	0.0234122			CABLES2
PIK3CG	0.600782	0.00398444			GM4895
TNPO3	0.600656	0.0100165			SPN
PRKD2	0.600509	0.0337433			GM13244
PIEZO1	0.600463	0.038724			FASN
RNF170	0.600343	0.034264			PHF14
MSL2	0.600098	0.00733907			TRAPPC8
PIK3CA	0.599769	0.00140249			PNPLA8
RXRA	0.599518	0.00509434			SHC1
APPL1	0.599445	0.00468907			FAM179B
BIN2	0.599254	0.0373996			TCF7
SLA2	0.599244	0.00409711			TSPYL2
PRPF4B	0.599234	0.00193175			LRRC8C
TMEM194B	0.599207	0.0201583			HBA-PS4
PREX1	0.59917	0.0124069			PBRM1
KDM5D	0.599069	0.00504121			FKBP5
ARHGAP9	0.599059	0.00898856			PSPC1
GOSR1	0.599035	0.00261427			RALGAPB
DOPEY1	0.598824	0.0138424			AGO1
TNFAIP8L1	0.598802	0.00406754			ADAM19
RDH10	0.598735	0.0497402			GSK3B
GM16314	0.598721	0.00376883			DUSP7
CDK13	0.598643	0.0117429			TCERG1
ZMPSTE24	0.598615	0.00254141			UBE4B
PACS1	0.598429	0.0114328			NAA15
PAPD5	0.598378	0.0217928			PDS5A
ANKRD13A	0.598116	0.00036403			RSPRY1
A430093F15RIK	0.598107	0.00139373			DHX57
DNM1L	0.598006	0.0394565			MIRT1
RASAL3	0.597904	0.00251417			ZFP595
TMEM65	0.597725	0.0139011			GRAMD1B
CPM	0.59768	0.0305357			MAP3K7
MBD6	0.597566	0.0137589			NDOR1
UBE3C	0.597486	0.0203556			KLF7
SYNCRIP	0.597398	0.00689412			ERI2
CHD8	0.597319	0.00405782			USP22
MTMR1	0.597264	0.0170807			IARS
TTC14	0.597133	0.0415942			GABBR1
KLHL28	0.596796	0.0332284			BCL9L
CEP295	0.596616	0.0377391			EML5
ADAMTS10	0.596592	0.000246439			STXBP5
SV2A	0.596572	0.0071505			TRMT11
MIB1	0.596545	0.0232835			ATXN2L
NUCKS1	0.596469	0.0218191			LCOR
GNPTAB	0.596428	0.00554676			RALGAPA1
PREPL	0.596277	0.0191309			ZFP397
TAOK2	0.596258	0.00201422			SLC28A2
FAN1	0.596161	0.0228814			LATS1
SRPK1	0.596158	0.00505988			GABARAPL2
SLC35F2	0.596036	0.0467761			TBC1D13
TPRA1	0.595984	0.0233784			SEC61A2
MAP3K12	0.595913	0.0440766			MIDN
ZFP40	0.595827	0.0485151			SSH1
DDX11	0.595749	0.00241658			TRPM7
GM9770	0.595712	0.00474961			LPCAT3
CEP192	0.595664	0.013328			TFE3
ZFP943	0.595619	0.0271137			1110008L16RIK
TLE3	0.595605	0.0284917			FAM208A
ETS1	0.595578	0.0221408			USP7
PRR14L	0.595388	0.0272595			LPP
XYLT2	0.595178	0.0274213			NCOR1
MDN1	0.595086	0.0184005			HMHA1
ACTN1	0.594983	0.00837654			CLK1
YEATS2	0.594803	0.00486051			CEP135
UIMC1	0.594742	0.00488608			ATP2C1
RMND5A	0.594725	0.0326455			AGL
SENP6	0.594686	0.00190707			MLF2
CMAH	0.594658	0.0376164			GGT5
DICER1	0.594572	0.00577011			RB1
ANAPC1	0.594491	0.00427594			PIP4K2B
HDDC3	0.594414	0.0389999			A430078G23RIK
ZFP445	0.594284	0.0131734			B230354K17RIK
MLLT1	0.594214	0.0010159			CALCRL
AGO3	0.593971	0.0105459			LPIN1
ZFP563	0.59386	0.0449007			HPS3
DUSP10	0.593755	0.016916			ZFP369
ATP8B2	0.59369	0.0317854			RNF170-PS
ANKRD11	0.593628	0.0195628			UFL1
MCTS2	0.593602	0.0106657			CEP97
ZBTB20	0.593518	0.00747392			ITGA6
DLD	0.593506	0.0217114			SLC4A7
RC3H1	0.593468	0.043142			XKRX
BRWD1	0.593253	0.0184783			HECTD1
ZZEF1	0.593229	0.0232418			TTC13
SETD1B	0.593204	0.00645343			WDR26
MRPS31	0.592887	0.00195191			TPR
NPC1	0.592776	0.0390975			AKAP11
SLC23A2	0.592763	0.00870565			DDX17
TTLL4	0.592759	0.00909353			USP48
MCCC1	0.592724	0.000148399			HEATR5B
CRAMP1L	0.592546	0.029458			LRRC8A
TMEM104	0.592543	0.0313788			TTYH3
GM10651	0.592478	0.0125661			SPEN
MED13L	0.592407	0.0127618			BRWD3
AGFG2	0.5924	0.0436891			LMBRD2
TGFBR2	0.592361	0.000929308			RLTPR
BAZ1A	0.592287	0.015867			HJURP
KHDRBS1	0.592277	0.00813813			IL27RA
GMIP	0.592244	0.00775947			DNAJC10
FOXK1	0.592195	0.0410664			ZFP687
ZFP607	0.591955	0.00660717			SETD5
SUPT16	0.591839	0.0166084			ADCY7
IKZF1	0.591798	0.00262628			TTC28
TAF2	0.591558	0.0403149			MIR103-2
BLM	0.591556	0.00345003			MACF1
TRAM2	0.591428	0.0218414			RNF43
FRYL	0.59132	0.0140726			DVL3
PPCDC	0.591016	0.0141453			ROCK2
RSBN1	0.591004	0.00263119			CHD2
IVNS1ABP	0.590897	0.0439369			KMT2C
UPF1	0.590892	0.00403704			SRRM2
ZFP142	0.590399	0.0384405			DPY19L3
ROCK1	0.590348	0.00124231			ITPR3
IFT46	0.590245	0.0452488			SETD2
ZFP760	0.590196	0.031359			4931406H21RIK
FHL3	0.590195	0.0112549			ATRN
2410002F23RIK	0.590178	0.0107449			FAM172A
TDRKH	0.590178	0.0358326			IFT80
DDX10	0.59002	0.0422346			FMNL1
MECP2	0.590002	0.0489481			KMT2A
GCLC	0.589907	0.0201433			UBR5
RBM14	0.589839	0.00423452			SLC35B3
KLF2	0.589594	0.00165792			CBL
PHKB	0.589374	0.0105052			SMURF1
ANO10	0.589364	0.021057			KMT2D
MED13	0.589346	0.00411091			TRIP11
SLF1	0.588972	0.00585382			CHD6
PLEKHA5	0.588831	0.00175639			TRIB2
INPP4A	0.588786	0.0253005			GM38481
TMC6	0.588704	0.000805933			CKLF
RASSF2	0.588554	0.0119932			TBC1D8B
PTCH1	0.588524	0.0189522			TLK1
LRBA	0.588407	0.00104551			ATP2A2
GCLM	0.588368	0.0374084			PRKDC
SATB1	0.588227	0.00721441			PHF12
MYB	0.588139	0.0353452			USP28
ZFP266	0.588101	0.000836745			INSR
DDX46	0.588093	0.0120762			CNNM3
THADA	0.58803	0.0381048			STK38
BC106179	0.587995	0.0101923			CABIN1
PLEKHM3	0.587848	0.0490106			TNKS
ZFP512	0.587806	0.0167412			TRIM39
PRKCI	0.58772	0.00898225			DHCR24
SMG1	0.587696	0.000952406			BCL2L11
SIPA1	0.587532	0.00206781			ZBTB37
FLNA	0.587354	0.0258421			ATL3
RICTOR	0.587328	0.0241443			CRTC3
ARRB1	0.587165	0.0183325			INPP5F
PEAK1	0.587142	0.026096			BCOR
OPA1	0.58708	0.0020906			CHD4
RBM25	0.587005	0.0299155			ENTPD7
TET2	0.586925	0.0425905			LEMD3
WDR81	0.586832	0.000900173			RC3H2
TMEM184C	0.586814	0.0452418			NFATC3
CIRBP	0.586772	0.0240288			CPEB4
ZFP677	0.586753	0.0300597			UBE3A
XPO1	0.586679	0.00396747			ZFP287
HEATR6	0.586534	0.00101479			FBXL20
MEF2D	0.585939	0.0307417			SREBF2
GM3579	0.585933	0.0273678			FYN
CDK19	0.58587	0.0359461			AMPD3
ZFP654	0.585794	0.0179242			ANKRD12
GDI1	0.585728	0.0314125			PKD1
PBX2	0.585616	0.0280667			BRAF
SLC25A37	0.585597	0.0122654			GM6161
BCL2	0.585567	0.0119347			GM5540
MED24	0.585531	0.00589916			CELSR1
U2AF2	0.585394	0.0234393			KMT2B
PATL1	0.585347	0.0194706			GM22738
SNX33	0.585344	0.0263076			ZFP7
PLEKHO2	0.585245	0.0374148			KDM6B
SRSF2	0.585165	0.00149599			ANKRD52
DEPDC5	0.58503	0.00790632			2610020H08RIK
KLHL5	0.584977	0.00609104			KDM5B
CTNS	0.58478	0.00743643			SMAD3
STIM1	0.584774	0.0021058			GRK6
ACP2	0.584729	0.0174497			SLC25A11
RDX	0.584467	0.0198063			FLOT2
LCLAT1	0.584426	0.0223146			TARDBP
SFSWAP	0.584411	0.00150392			MYO10
PGAP1	0.584335	0.0149537			SNX16
ANKRD23	0.584214	0.0171181			ZFP318
TMEM42	0.584122	0.0144556			INPP5E
SMG6	0.584067	0.0153536			AHCTF1
SLK	0.583912	0.00670245			CENPC1
RSF1	0.583772	0.0175062			JADE2
ATP10D	0.583681	0.0296724			FYB
IRF2BPL	0.583622	0.0392715			MORC2A
TPP2	0.583611	0.0153783			ZFP27
SLC36A1	0.583543	0.0172204			DENND4A
GM14026	0.583472	0.036329			SETX
HUWE1	0.583391	0.00350202			HNRNPA3
OFD1	0.583114	0.0188761			ATG9A
NUMB	0.582965	0.0291325			RAB11FIP2
NOTCH2	0.582876	0.0395075			PCNXL3
MCM3AP	0.582826	0.00684387			MTSS1
SMARCA2	0.582633	0.0315603			2010016I18RIK
NSD1	0.582095	0.0478739			LFNG
FAM196B	0.581417	0.0482983			IBTK
RALGAPA2	0.581415	0.021793			PAXBP1
LEF1	0.581411	0.00621737			FAM78A
CCDC186	0.581308	0.0363831			SPEF2
SCAPER	0.581306	0.0382786			RBM26
1700049G17RIK	0.581134	0.0387234			PHF20L1
TRIM44	0.581072	0.00530398			ABCA2
CACNB1	0.58105	0.0422623			ZFP871
FAM63B	0.580742	0.0343841			ZBTB41
ENTPD4	0.5806	0.00968602			ATE1
ZC3H6	0.580487	0.0387926			IGF1R
AFG3L2	0.580207	0.0212563			ZFP729B
CCDC171	0.580137	0.00153294			CSPP1
DUSP1	0.579983	0.005371			NDST2
SH2B3	0.579768	0.027044			CAD
CAPN2	0.579539	0.0250853			GIT1
IWS1	0.579477	0.0169642			MBLAC2
KDM2A	0.579349	0.000736987			CEP170
GALNT1	0.579308	0.00778015			CLIP1
EP300	0.579265	0.0326066			TBC1D5
CTCF	0.579084	0.00580705			VPS13C
CUL3	0.579052	0.000723952			RIF1
WDR6	0.578859	0.0131086			EML3
EIF4G1	0.578803	0.0271222			ZFP831
NFIC	0.578485	0.000683012			OSBP
PCMTD1	0.578264	0.00035773			TMIE
MIA3	0.578173	0.0194822			GM14730
RASGRP1	0.57815	0.0069115			RREB1
KTN1	0.577464	0.0113731			TNFRSF22
CLCN3	0.577132	0.0497579			ABCA7
ARFGAP1	0.5768	0.0138009			SPRED2
AKAP13	0.576395	0.00675751			DMTF1
CHD3	0.576197	0.00948702			TAOK1
GPR89	0.576036	0.0480704			FRMD8
GOLPH3L	0.575693	0.00730997			KLHL24
KCNN4	0.575636	0.0136048			PTBP2
ABCC4	0.575493	0.0349189			KDM3A
GMCL1	0.575403	0.0369226			USP34
TULP4	0.575096	0.015623			GFPT1
SEMA4D	0.575044	0.0130169			MMD
DNMBP	0.575039	0.0131425			CDK8
ZC3H11A	0.575002	0.000922432			3110057O12RIK
MGA	0.574999	0.000184137			ZSWIM8
MTMR14	0.574991	0.00233225			NR2C1
GM13139	0.574882	0.0165262			LBR
RPGR	0.574802	0.0105738			TMEM106B
BACH2	0.574579	0.0218539			FUS
ATPAF1	0.574387	0.0120947			4833420G17RIK
40787	0.573752	0.0290983			PRRC2B
USP37	0.573325	0.0103411			PQLC3
ERMARD	0.573285	0.00343765			ARID2
RELL1	0.573271	0.0156533			USPL1
CAMK1D	0.573139	0.0253404			SCAF8
ATG2B	0.572934	0.00669645			AGTPBP1
PIK3R1	0.57279	0.00420571			ITPKB
FAM169B	0.572779	0.0275987			RPS6KA3
ADCY6	0.572743	0.00308177			CDK7
GALNT2	0.572679	0.00661469			SLC38A1
SLMAP	0.572651	0.0313485			B630005N14RIK
GM13034	0.57256	0.0303267			G2E3
CNOT1	0.572498	0.00138465			PACS2
ADNP	0.572373	0.0162544			ZFP738
HIPK1	0.572332	0.00583067			SLC12A7
OGT	0.572185	0.0191555			SOS2
ASH1L	0.57195	0.000564215			ZFP865
ZNRF1	0.571924	0.0157601			CLCF1
MGEA5	0.571899	0.00345271			GM5182
GXYLT1	0.571719	0.0203701			CCR3
A930024E05RIK	0.57163	0.0241857			CREBZF
LRRCC1	0.571455	0.024215			RFX1
KPNB1	0.571299	0.0128743			SLC38A9
PTPN2	0.57127	0.0357611			SBK1
HNRNPD	0.571136	0.023198			NBEAL1
HLTF	0.571106	0.0065404			FAM105A
PRPF8	0.571057	0.0134133			HOOK3
MMS22L	0.570948	0.0271623			PDZD8
PCM1	0.570875	0.0143477			TMPPE
TNRC6C	0.570849	0.00170526			NFAT5
GPR132	0.570801	0.00132959			ATG2A
ACVR1B	0.57062	0.0332189			SLC39A10
AXIN1	0.570289	0.04648			ATP13A3
RASA1	0.570277	0.0235592			CARF
TRRAP	0.570269	0.00961134			CLASP1
A830080D01RIK	0.570101	0.0151381			ADD3
SHKBP1	0.570002	0.0137628			PDE3B
PRKACA	0.569826	0.0032334			FAM13B
RBM6	0.569565	0.00961265			MPHOSPH9
UBE2Q2	0.569473	0.0488003			IL6RA
YLPM1	0.569385	0.00639802			HMGCS1
EPS15	0.569215	0.0069402			HOOK1
GM14373	0.56914	0.0137227			SLC36A4
DLG4	0.569024	0.0254215			ORAI2
PIGO	0.568964	0.0131931			ATR
TMEM245	0.568855	0.00989901			CHD9
ANKHD1	0.568839	0.0149317			KHDC1A
ABCA3	0.568838	0.000532137			ZNRF3
RASA3	0.568832	0.044664			MAN2A2
SEC24A	0.568595	0.00527228			TGFBR3
HDAC7	0.568125	0.0141076			DHX36
HVCN1	0.567937	0.00250068			SNX27
MATR3	0.567886	0.0454352			SLC25A35
MED16	0.56781	0.0305476			LYST
NPAT	0.56767	0.0228999			ZFP386
DIP2B	0.567506	0.00788902			PRPF39
NRIP1	0.567077	0.00272247			COL4A3BP
BIRC6	0.566862	0.00110504			PITPNM1
UHMK1	0.566594	0.0163742			XPR1
S1PR1	0.566372	0.00626273			KMT2E
CDK2	0.566256	0.0241177			WWP1
PURG	0.566111	0.0120165			PDPR
PIGB	0.565997	0.0211882			LOC102642717
GM9222	0.565801	0.0265347			HNRNPR
SMARCC1	0.565751	0.00510414			BMP2K
POLR3D	0.565724	0.0101418			BAZ2A
HCFC1	0.565375	0.00994978			BCL11B
ZFP512B	0.565292	0.0345071			ZFP280C
RBL2	0.565289	0.00765522			SUN1
TBC1D2B	0.565279	0.00727618			LASP1
DGKE	0.565023	0.0259796			GOLGB1
KDM5A	0.564965	0.00968957			SLC43A2
HERPUD1	0.564776	0.0347491			LATS2
THOC2	0.564501	0.0373946			PPM1B
GRAMD4	0.564389	0.0125306			H60B
MLLT6	0.564304	0.0176816			B4GALT1
STRN3	0.564286	0.0364225			CERK
PVR	0.564139	0.0376641			SLC9A6
CTDSP2	0.564127	0.00616641			ATP2B1
BOD1L	0.564047	0.0235234			REV3L
VAMP1	0.563923	0.0262512			PHC3
UBN1	0.563632	0.0284349			TEX2
ZMYM5	0.563586	0.0499703			2610008E11RIK
ENTPD5	0.563438	0.00491962			AR
PHLDB2	0.563371	0.0277341			GPCPD1
HSPBAP1	0.563274	0.012196			BCL9
HSPB11	0.56315	0.00651091			KRAS
SLC44A1	0.562965	0.0262054			ADGRE5
SIDT2	0.562936	0.00358324			BHLHB9
CUL4B	0.562628	0.0126191			KIF21B
GID4	0.562536	0.0121505			ZFP36L2
SUZ12	0.562035	0.00875668			TOP2B
PDCD4	0.561935	0.00501665			KLHDC2
DDX26B	0.561568	0.00954613			CD200R1
HNRNPU	0.561461	0.027239			RBM12B2
LPAR5	0.561458	0.0385265			FOXO1
KATNBL1	0.561333	0.0129556			PTPN4
LOC102640468	0.561322	0.0382851			D330041H03RIK
GPR174	0.561278	0.0205128			ZFP882
AVL9	0.561201	0.00801004			FAM46C
ARHGAP5	0.561145	0.00931894			PTEN
MBTPS1	0.561139	0.00821585			QSER1
ARMCX2	0.561071	0.0174206			SLC2A3
CEP350	0.560778	0.014857			CDC14B
ST3GAL1	0.560751	0.0240491			DDX50
SLC52A2	0.560731	0.0134834			IDI1
LIG3	0.560559	0.000982391			ABL1
LYPD6B	0.560551	0.0115166			STYX
GTF3C2	0.560506	0.010065			MIR142
FAM126B	0.560307	0.00537091			ZFP874B
NCBP3	0.560166	0.0301745			GM16489
SGMS1	0.5601	0.000679311			SLC17A9
HNRNPH1	0.560099	0.0143256			KLRB1C
SYDE1	0.560084	0.00978319			PLEKHG2
KREMEN1	0.560081	0.00180935			DTX1
PIP5K1C	0.560077	0.00986988			MICU3
2310035C23RIK	0.559881	0.00599691			AIRN
ARV1	0.559735	0.0250939			MALAT1
ZMIZ1	0.559707	0.00718233			ITGA4
RAPGEF4	0.559582	0.0121997			KLF13
DPAGT1	0.559365	0.0290179			LDLRAP1
ELP4	0.559043	0.0309187			LENG8
SLC25A23	0.559015	0.0448389			ZFC3H1
PLCB2	0.559	0.000331405			SLC12A6
NCDN	0.558903	0.0143773			HS3ST3B1
ATP7A	0.558633	0.00338285			SFXN3
MAP3K1	0.558583	0.0138223			N4BP2
ALKBH8	0.558419	0.0158592			TET3
URB1	0.558276	0.00387261			OCRL
ASAP1	0.557385	0.0137097			NIPAL1
ZFP950	0.556789	0.0300623			ACADSB
MALT1	0.556434	0.00161101			LARP4
NBEAL2	0.556426	0.0165342			ACBD5
SMURF2	0.556145	0.0117421			KLF3
RPRD2	0.556111	1.62852e-05			PURB
SH3PXD2A	0.555578	0.0180733			ALS2CL
NCLN	0.555486	0.00601369			CD55B
SRCAP	0.555387	0.0122368			B230325K18RIK
KCTD9	0.555256	0.0327537			ATXN1
GM14117	0.555189	0.013302			ZFP944
TPCN1	0.555115	0.046203			PDE4D
LNP	0.554865	0.00922947			THRA
ELF4	0.55485	0.000226117			ZFP125
PRKCH	0.554678	0.00737673			MTMR10
SBF1	0.55464	0.00395971			SMAD7
TMEM131	0.554462	0.000448784			SCD2
NIPBL	0.554279	0.00267551			LRRC8B
SLC6A6	0.554227	0.0439053			VIPR1
D10WSU102E	0.554151	0.0193543			MIR701
ST6GAL1	0.554075	0.0174586			FAM101B
ACADM	0.554028	0.0398242			GPR21
DNAH8	0.553929	0.0158728			TBRG3
EXOC1	0.553666	0.00264946			HBA-A2
KIDINS220	0.55343	0.012297			HBA-A1
UBASH3B	0.553253	0.012965
AGPS	0.553197	0.0237115
PDPK1	0.552843	0.0205529
MTHFD1	0.552548	0.00951954
SP1	0.552469	0.00499617
ITGB3	0.552261	0.0146181
DDX6	0.552186	0.00933449
LARS	0.552033	0.0228495
TECPR1	0.551988	0.0437055
HAUS6	0.551832	0.0209455
9930021J03RIK	0.551748	0.0286659
MYSM1	0.551674	0.00484122
DMXL1	0.551654	0.0114705
NHLRC3	0.551626	0.0162776
PRIMPOL	0.551495	0.000845502
2410089E03RIK	0.551448	0.0030743
NVL	0.551063	0.000886991
KDM6A	0.550999	0.0403164
KDM3B	0.550982	0.00444882
SESN1	0.550833	0.0174603
RRAGB	0.550022	0.0368205
SREK1	0.550007	0.0223438
CABLES2	0.549987	0.0192119
GM4895	0.549897	0.0391571
SPN	0.549786	0.0492852
GM13244	0.549315	0.0121017
FASN	0.549172	0.0235442
PHF14	0.549016	0.0344341
TRAPPC8	0.548965	0.0136235
PNPLA8	0.548947	0.0206317
SHC1	0.548926	0.0279975
FAM179B	0.548782	0.0135691
TCF7	0.548569	0.00614861
TSPYL2	0.548421	0.0131623
LRRC8C	0.548204	0.00363239
HBA-PS4	0.548167	0.00649113
PBRM1	0.548139	0.00670457
FKBP5	0.547969	0.017431
PSPC1	0.547857	0.00669402
RALGAPB	0.547791	0.0118986
AGO1	0.547648	0.0172851
ADAM19	0.547596	0.00501687
GSK3B	0.547547	0.00553759
DUSP7	0.547393	0.0114225
TCERG1	0.547296	0.0441201
UBE4B	0.547201	0.00193824
NAA15	0.547134	0.0182842
PDS5A	0.547042	0.00126294
RSPRY1	0.546919	0.00154869
DHX57	0.546832	0.0310674
MIRT1	0.54638	0.0371117
ZFP595	0.546209	0.00898802
GRAMD1B	0.545843	0.0097554
MAP3K7	0.545789	0.0125369
NDOR1	0.545407	0.0104053
KLF7	0.545222	0.0164366
ERI2	0.545168	0.0487028
USP22	0.544932	0.0129551
IARS	0.544813	0.0233263
GABBR1	0.544635	0.0216505
BCL9L	0.544572	0.0102379
EML5	0.544474	0.00710121
STXBP5	0.544259	0.0489252
TRMT11	0.544056	0.0116945
ATXN2L	0.544052	0.0173913
LCOR	0.543949	0.0139851
RALGAPA1	0.54384	0.0394856
ZFP397	0.543474	0.0151584
SLC28A2	0.543344	0.010559
LATS1	0.543285	0.000314732
GABARAPL2	0.543232	0.00460429
TBC1D13	0.543158	0.000479992
SEC61A2	0.542819	0.0121106
MIDN	0.542677	0.0014907
SSH1	0.542435	0.019334
TRPM7	0.542371	0.0404744
LPCAT3	0.542298	0.0276009
TFE3	0.541934	0.00614537
1110008L16RIK	0.540994	0.0409676
FAM208A	0.540529	0.0134706
USP7	0.540521	0.0212877
LPP	0.540371	0.0100663
NCOR1	0.540368	0.0053695
HMHA1	0.540188	0.000740515
CLK1	0.540012	0.0193603
CEP135	0.539306	0.0214519
ATP2C1	0.53924	0.0360058
AGL	0.539199	0.0359039
MLF2	0.539153	0.00411749
GGT5	0.538884	0.00607252
RB1	0.538852	0.028487
PIP4K2B	0.538708	0.00778802
A430078G23RIK	0.538661	0.0112172
B230354K17RIK	0.538579	0.038776
CALCRL	0.538442	0.00361317
LPIN1	0.538269	0.00253484
HPS3	0.538026	0.0092372
ZFP369	0.537971	0.030529
RNF170-PS	0.53791	0.00768001
UFL1	0.537815	0.0154144
CEP97	0.537727	0.0155578
ITGA6	0.537681	0.0132543
SLC4A7	0.537081	0.00707843
XKRX	0.536581	0.0144652
HECTD1	0.536459	0.000435158
TTC13	0.536345	0.00487185
WDR26	0.536105	0.00111001
TPR	0.535754	0.00166114
AKAP11	0.535727	0.0154769
DDX17	0.53572	0.0034924
USP48	0.535534	0.00459994
HEATR5B	0.535256	0.0204665
LRRC8A	0.535057	0.000974564
TTYH3	0.535031	0.0113501
SPEN	0.534935	0.0165967
BRWD3	0.534903	0.0326326
LMBRD2	0.534829	0.0232384
RLTPR	0.534706	0.00426566
HJURP	0.534651	0.0273437
IL27RA	0.533823	0.0043335
DNAJC10	0.533781	0.0229726
ZFP687	0.533408	0.0179366
SETD5	0.533372	0.0108202
ADCY7	0.53325	0.019656
TTC28	0.533129	0.0285425
MIR103-2	0.533038	0.037846
MACF1	0.532994	0.00530735
RNF43	0.532714	0.00246542
DVL3	0.532518	0.00447245
ROCK2	0.532515	0.0126011
CHD2	0.532474	0.0052519
KMT2C	0.532458	0.026987
SRRM2	0.53188	0.000496454
DPY19L3	0.531254	0.0258789
ITPR3	0.530611	0.0119748
SETD2	0.530583	0.0039971
4931406H21RIK	0.529727	0.0228992
ATRN	0.529319	0.00619341
FAM172A	0.529266	0.0328688
IFT80	0.529142	0.0168595
FMNL1	0.528942	0.000978569
KMT2A	0.528789	0.000721799
UBR5	0.528575	0.0153939
SLC35B3	0.528543	0.00477448
CBL	0.528498	0.000576086
SMURF1	0.528446	0.0122608
KMT2D	0.528207	0.0124264
TRIP11	0.528119	0.0205558
CHD6	0.528103	0.0101247
TRIB2	0.527766	0.00508219
GM38481	0.527646	0.0105588
CKLF	0.52733	0.0365179
TBC1D8B	0.526948	0.0404736
TLK1	0.52684	0.00349012
ATP2A2	0.52678	0.00216711
PRKDC	0.526777	0.0150416
PHF12	0.526652	0.00824563
USP28	0.52628	0.00975517
INSR	0.52603	0.0324558
CNNM3	0.52566	0.00213252
STK38	0.525573	0.00679589
CABIN1	0.52556	0.00575888
TNKS	0.52529	0.00131024
TRIM39	0.525235	0.00583348
DHCR24	0.52505	0.0335251
BCL2L11	0.524856	0.035368
ZBTB37	0.524839	0.0211758
ATL3	0.524412	0.0344779
CRTC3	0.524099	0.0028331
INPP5F	0.524042	0.00982238
BCOR	0.523859	0.00389692
CHD4	0.523675	0.0323692
ENTPD7	0.523415	0.00343414
LEMD3	0.523277	0.0151675
RC3H2	0.523	0.00306514
NFATC3	0.52279	0.00841443
CPEB4	0.522294	0.00281297
UBE3A	0.521953	0.000799508
ZFP287	0.521938	0.0139937
FBXL20	0.52129	0.00100664
SREBF2	0.520974	0.0322206
FYN	0.520764	0.00674762
AMPD3	0.520505	0.0204462
ANKRD12	0.520481	0.0443504
PKD1	0.520174	0.00273171
BRAF	0.519623	0.0101536
GM6161	0.519221	0.0374079
GM5540	0.518963	0.0398006
CELSR1	0.518782	0.00459956
KMT2B	0.518696	0.00527942
GM22738	0.518388	0.0188185
ZFP7	0.518101	0.0206127
KDM6B	0.51808	0.00684918
ANKRD52	0.517908	0.0122703
2610020H08RIK	0.517685	0.0247391
KDM5B	0.517584	0.00925785
SMAD3	0.516818	0.00960233
GRK6	0.516463	0.0141156
SLC25A11	0.516353	0.0131775
FLOT2	0.515823	5.11643e-05
TARDBP	0.515106	0.0389044
MYO10	0.515024	0.0175523
SNX16	0.514321	0.00709265
ZFP318	0.514223	0.00385849
INPP5E	0.514021	0.0124908
AHCTF1	0.514	0.00880723
CENPC1	0.513956	0.0460047
JADE2	0.513843	0.0167065
FYB	0.513405	0.0046462
MORC2A	0.513224	0.000346601
ZFP27	0.513002	0.0252312
DENND4A	0.51282	0.0115885
SETX	0.512772	0.00538416
HNRNPA3	0.512588	0.0260781
ATG9A	0.512511	0.0263133
RAB11FIP2	0.512497	0.00254302
PCNXL3	0.512338	0.0094972
MTSS1	0.512033	0.00590682
2010016I18RIK	0.511732	0.0157767
LFNG	0.511574	0.00388358
IBTK	0.511432	0.0109241
PAXBP1	0.511068	0.0018586
FAM78A	0.510945	0.00926472
SPEF2	0.510644	0.0422574
RBM26	0.510235	0.00817211
PHF20L1	0.510046	0.0159275
ABCA2	0.509867	0.00238332
ZFP871	0.509651	0.00744996
ZBTB41	0.509619	0.0146101
ATE1	0.50951	0.00806279
IGF1R	0.509466	0.0109575
ZFP729B	0.509411	0.0180935
CSPP1	0.508579	0.0484576
NDST2	0.507878	0.0173057
CAD	0.507801	0.0120146
GIT1	0.507718	0.00141923
MBLAC2	0.507581	0.0028236
CEP170	0.507507	0.0253269
CLIP1	0.507355	0.00239943
TBC1D5	0.506586	0.00364321
VPS13C	0.506438	0.00424797
RIF1	0.504598	0.00132286
EML3	0.504233	0.00975983
ZFP831	0.503573	0.0392102
OSBP	0.503514	0.0204024
TMIE	0.503191	0.0159584
GM14730	0.503044	0.0170582
RREB1	0.503041	0.00321557
TNFRSF22	0.502839	0.001153
ABCA7	0.502687	0.00702502
SPRED2	0.502638	0.00354372
DMTF1	0.502561	0.0104228
TAOK1	0.502506	0.0152441
FRMD8	0.50221	0.0148422
KLHL24	0.502132	0.0040007
PTBP2	0.501891	0.0466378
KDM3A	0.501828	0.00966827
USP34	0.501508	0.00184742
GFPT1	0.501209	0.0152027
MMD	0.500888	0.00592911
CDK8	0.500207	0.012368
3110057O12RIK	0.500079	0.0084739
ZSWIM8	0.499609	0.00543683
NR2C1	0.499267	0.017514
LBR	0.498623	0.0311575
TMEM106B	0.498271	0.0083705
FUS	0.49764	0.0212243
4833420G17RIK	0.497459	0.0448995
PRRC2B	0.496883	0.00541772
PQLC3	0.496619	0.00505089
ARID2	0.496039	4.43435e-05
USPL1	0.495928	0.036486
SCAF8	0.495524	0.00260601
AGTPBP1	0.49551	0.0138071
ITPKB	0.494291	0.00157143
RPS6KA3	0.493655	0.00264317
CDK7	0.493634	0.0262558
SLC38A1	0.493198	0.00151792
B630005N14RIK	0.49308	0.0247851
G2E3	0.493071	0.0438934
PACS2	0.492537	0.0107755
ZFP738	0.492523	0.0169233
SLC12A7	0.492519	0.00103612
SOS2	0.491892	0.00177898
ZFP865	0.490666	0.00405478
CLCF1	0.490444	0.0221772
GM5182	0.490417	0.0028907
CCR3	0.489735	0.0370878
CREBZF	0.489667	0.035323
RFX1	0.488144	0.0143287
SLC38A9	0.48793	0.0444821
SBK1	0.487668	0.00020241
NBEAL1	0.486617	0.00778211
FAM105A	0.48596	0.00425785
HOOK3	0.485755	0.0193576
PDZD8	0.484406	0.000466038
TMPPE	0.484119	0.0469865
NFAT5	0.483691	0.00561498
ATG2A	0.483624	0.0098818
SLC39A10	0.482324	0.0306645
ATP13A3	0.48078	0.00211281
CARF	0.480445	0.0155272
CLASP1	0.479984	0.00134863
ADD3	0.479638	0.00222766
PDE3B	0.479604	0.000784099
FAM13B	0.479401	0.0223799
MPHOSPH9	0.479392	0.00439143
IL6RA	0.478953	0.0254306
HMGCS1	0.478914	0.0249581
HOOK1	0.478587	0.00360616
SLC36A4	0.478173	0.0342923
ORAI2	0.477908	0.00196438
ATR	0.477792	0.00327828
CHD9	0.476429	0.00602113
KHDC1A	0.476408	0.00251737
ZNRF3	0.475527	0.00551322
MAN2A2	0.474947	0.00329581
TGFBR3	0.474814	0.0102146
DHX36	0.474428	0.00708063
SNX27	0.474205	0.00850136
SLC25A35	0.474008	0.00720456
LYST	0.473931	0.000869103
ZFP386	0.47226	0.00628886
PRPF39	0.470718	0.021602
COL4A3BP	0.468367	0.00163426
PITPNM1	0.467657	0.00194841
XPR1	0.466992	0.00867512
KMT2E	0.466604	0.00971056
WWP1	0.466349	0.0188281
PDPR	0.466327	0.00432507
LOC102642717	0.465828	0.0109795
HNRNPR	0.465588	0.00165729
BMP2K	0.465584	0.00119807
BAZ2A	0.464953	0.00289338
BCL11B	0.464775	0.0155834
ZFP280C	0.464042	0.0102536
SUN1	0.463648	0.000733141
LASP1	0.462978	0.000971516
GOLGB1	0.462951	0.0213971
SLC43A2	0.462358	0.0458657
LATS2	0.461747	0.00857762
PPM1B	0.460875	0.0363046
H60B	0.460564	0.017904
B4GALT1	0.459917	0.0163595
CERK	0.459164	0.0144239
SLC9A6	0.456755	0.00208714
ATP2B1	0.452804	0.00366456
REV3L	0.452405	0.00323055
PHC3	0.450813	0.0157518
TEX2	0.450631	0.00152415
2610008E11RIK	0.450019	0.0224898
AR	0.4495	0.0307166
GPCPD1	0.445184	0.0228146
BCL9	0.445033	0.000851876
KRAS	0.444998	0.000875582
ADGRE5	0.444929	0.011652
BHLHB9	0.443361	0.00345619
KIF21B	0.443061	0.000598567
ZFP36L2	0.442838	0.00938791
TOP2B	0.442784	0.0123779
KLHDC2	0.441685	0.00457587
CD200R1	0.441279	0.00819558
RBM12B2	0.439898	0.0484315
FOXO1	0.439308	0.00665077
PTPN4	0.439152	0.0427661
D330041H03RIK	0.438143	0.0112432
ZFP882	0.437472	0.0323494
FAM46C	0.437219	0.00511067
PTEN	0.437044	0.0465701
QSER1	0.436931	0.0054196
SLC2A3	0.436689	0.0140902
CDC14B	0.436179	0.00419735
DDX50	0.435826	0.0181766
IDI1	0.435521	0.021003
ABL1	0.43423	0.000341691
STYX	0.434033	0.00554893
MIR142	0.433096	0.0428896
ZFP874B	0.432407	0.0389738
GM16489	0.431351	0.01887
SLC17A9	0.429784	0.00523431
KLRB1C	0.427372	0.0218287
PLEKHG2	0.426612	0.0159037
DTX1	0.426514	0.00390049
MICU3	0.425597	0.00317471
AIRN	0.424615	0.00737277
MALAT1	0.424565	0.00389233
ITGA4	0.423162	0.012031
KLF13	0.422758	0.0143194
LDLRAP1	0.422095	0.0219933
LENG8	0.420635	0.00562945
ZFC3H1	0.419055	0.0388278
SLC12A6	0.416137	0.00252425
HS3ST3B1	0.416017	0.00185935
SFXN3	0.415617	0.00313594
N4BP2	0.415167	0.000675869
TET3	0.413427	0.0030135
OCRL	0.410419	0.0211303
NIPAL1	0.408175	0.0138217
ACADSB	0.404454	0.0340385
LARP4	0.399582	0.0115715
ACBD5	0.398307	0.0262664
KLF3	0.397363	0.00228795
PURB	0.393628	0.022745
ALS2CL	0.388988	0.00619328
CD55B	0.388632	0.0297254
B230325K18RIK	0.384588	0.00832735
ATXN1	0.383672	0.025225
ZFP944	0.377648	0.0038416
PDE4D	0.370077	0.0396037
THRA	0.367382	0.000468819
ZFP125	0.356159	0.0322203
MTMR10	0.352492	0.001027
SMAD7	0.347547	0.00639492
SCD2	0.346209	0.00818102
LRRC8B	0.344243	0.00154831
VIPR1	0.330911	0.00293163
MIR701	0.323609	0.0294308
FAM101B	0.319498	0.0118294
GPR21	0.311583	0.0130966
TBRG3	0.281854	0.0497375
HBA-A2	0.181399	0.0465016
HBA-A1	0.175658	0.0448809
