# Supplementary material for: Type 1 interferons and Foxo1 down-regulation play a key role in age-related T-cell exhaustion in mice
Source: Nat Commun. 2024 Feb 26;15:1718. doi: 10.1038/s41467-024-45984-8 (PMC10897180; doi:10.1038/s41467-024-45984-8)
Supplement: Supplementary file 10 — Supplementary Data 6 [file 41467_2024_45984_MOESM10_ESM.xlsx]

## Sheet: Feuil1
ChIP-seq Foxo1 from naive CD4 T cells
CD4N T cells were isolated from the spleen of C57BL/6 mice
GSE46525
Target_genes	Binding scores
Pnrc1	945
Gpr19	754
Junb	742
Txnip	698
Ltb	694
Il16	667
Otud1	660
Ythdc1	645
Cnnm3	629
Pim1	604
Pot1a	564
Sidt2	537
Gmfg	533
Hbp1	517
Stk11	515
Zfp949	493
Tpp2	491
Tcp11l2	489
Hibadh	479
Tha1	474
Ubl7	468
Mtmr14	447
Tprgl	444
Kiz	434
Ypel3	423
Crebl2	422
Tmem140	417
Pxk	415
Cfap20	412
Phlpp1	409
Ube2b	406
Rnf145	404
Polg2	401
Serinc1	397
Slc39a10	394
Max	392
Cited2	377
Tbc1d17	373
Akt1s1	373
Frg1	372
Zc3h13	363
Supt4a	363
Kdm2b	363
Nsmce4a	362
Zfp874b	341
Pnpla7	338
Mrpl41	338
Rmnd5a	334
Trim23	328
Trappc13	328
Shld3	328
Pcmtd2	327
Prdx6	325
Ankrd13c	312
Wdr18	312
Riok3	310
Mrpl17	307
Fam8a1	306
Tsc1	305
Tfap4	304
Neil1	296
Tut4	295
Amz2	294
Asmt	293
Polr2a	291
Btbd8	291
Tgif1	291
Rpf1	288
Bcas3	287
Nr1d2	283
Nuf2	283
Art2b	280
Gpn3	278
Fam216a	278
Birc2	278
Tmem123	277
Tmem203	276
Ndor1	276
Polr3b	276
Zfp13	276
Atg2a	276
Marchf7	272
Rora	270
Pi4k2a	263
Cdadc1	262
Cbll1	255
Pou2f1	254
Sugct	254
Mplkip	254
Cacfd1	251
Tmem127	246
Ciao1	246
Lrrc51	245
Ddx5	244
Cep95	244
Tsc22d4	243
Ccni	242
2010109A12Rik	242
Zcwpw1	239
Mepce	239
Jmy	238
Ankrd11	238
Ciao3	238
Lnpep	237
Batf	236
Maml3	235
Elk3	234
Pbxip1	233
Ccm2	232
Zer1	231
Cep120	231
Bbs9	230
Hjurp	227
A730008H23Rik	227
Becn1	227
Slc25a45	227
Acbd5	226
Crebrf	225
Ttc33	225
Ccnd3	224
Wdr45	223
Arrb1	221
Dhx40	219
Dynlrb2	217
Auh	216
Cenpa	215
Ddx24	215
Nop14	213
Grk4	213
Ubxn7	213
Hexim2	212
Crbn	212
Dmac2	212
Hmg20a	212
Ppwd1	212
Cenpk	212
Dusp4	209
Sec62	209
Maff	207
Zfp874a	207
Mier1	207
Mri1	207
Txnl4b	204
Dhx38	204
Mark2	204
Vps26b	203
Ncapd3	203
Acss1	203
Ubald1	202
Atxn7l1	202
Stat1	202
Stk17b	202
Zfp607b	201
Ubn2	201
Dcaf11	200
Uhrf2	198
Scrn3	198
Cir1	198
Fbxl3	197
Zfp113	195
Wipi2	194
Mical3	194
St6gal1	194
Coq8a	190
Entpd6	190
Hdac10	190
Dhx8	189
Zfp146	189
Rnf38	189
Clk1	189
Rgs1	189
Nub1	186
Pan3	186
Knl1	186
Tmem71	185
Npc1	184
Yipf4	183
Dnajb9	181
Ect2	180
Septin7	179
Stag2	178
Orai2	178
Cdkl4	177
Cic	176
Rsad2	176
Cnot10	175
Ercc3	174
Retreg2	174
Cnppd1	174
Oasl1	173
Srgn	172
Iscu	170
Zpr1	169
Smndc1	168
Slc25a36	168
Dhx37	167
Gria3	167
Zfp330	166
Nsmce1	165
Adipor2	164
Pik3ip1	164
Ccne2	163
Gabpb1	163
Dhx35	162
Fyco1	161
Crebzf	161
Ttc9c	161
Ramac	161
Hnrnpul2	161
Ndrg3	160
Slc38a2	159
H2-T24	159
Ctse	158
Tcf4	157
Cdkn2d	157
Crem	157
Rad21	156
Klf9	156
Tasor	155
Sp4	154
Abhd17a	154
Bbs2	153
Tbc1d23	153
Il4ra	153
Ppp1r15a	153
Plekha4	153
Smad5	151
Lrrc58	150
Wdr48	150
Rae1	149
Wipi1	148
Setx	147
Clasp2	147
Phf8	146
Art2a	146
Wasf2	145
Map9	145
Prcc	144
Ezh1	144
Pip5k1a	144
Atp6v0d1	144
Rbks	144
Babam2	144
Kdm2a	144
Satb1	144
Ctdsp2	143
Syf2	142
Xpo7	142
Ablim2	142
Lzts2	142
Ccpg1os	140
Ccpg1	140
Fanci	140
Sugp1	139
Mau2	139
Vamp4	139
Rab3gap1	139
Ppp1r37	138
Oser1	137
Plekhm1	137
Rab5b	136
Insr	136
Slc39a13	136
Mdc1	134
Srebf2	132
Lrrc61	130
Mdm4	130
Card6	129
C9orf72	128
Pde4b	128
Brd3	127
Tor1aip2	126
Tor1aip1	126
Prpf18	126
Zfp212	125
Atg16l2	125
Hnrnpa2b1	124
Cbx3	124
Rita1	124
Ddx54	124
Tbc1d15	124
Mbd4	123
Ift122	123
Rpl31	121
Tmbim6	121
Cnbp	121
Fosb	121
Atp6v0e	121
Ikzf1	121
Ttc21a	121
Zfp369	120
Clasp1	120
Dad1	118
Abhd4	118
Ahcyl2	118
Wdr46	117
Pfdn6	117
Mthfsl	117
Zfp688	117
Sass6	116
Cry1	115
Cetn3	115
Selenok	115
Fth1	115
Ypel5	115
Tbc1d10b	114
Mylpf	114
Acss2	114
6430548M08Rik	111
Zbtb5	110
Fcho2	110
Hivep1	110
Rad50	110
Cmah	110
Hpgds	110
Etv5	109
Virma	109
Enthd1	109
Prps1	107
Zfp91	105
Lpxn	105
Gimap6	105
Ube4a	104
Tgfbr2	104
Hacl1	103
Btd	103
Kcnn4	103
Harbi1	102
Atg13	102
Eif1	98
Cdc45	97
Pcmtd1	97
Dctn6	96
Pou2af1	95
Rps29	92
Ldlrad4	92
Bnip3l	91
Epc2	90
Cep70	87
Ing1	87
Usp22	86
Pik3ca	85
Vkorc1l1	84
Tigit	84
Btg1	83
Mon1b	83
Cr1l	82
Cplane1	82
Fbxo32	72
Map3k6	0
Erdr1	0
Pnkd	0
Aamp	0
Tmem115	0
Calcoco1	0
Sympk	0
Foxa3	0
Abhd8	0
Mrpl34	0
9430015G10Rik	0
Fam168a	0
Gid4	0
Btrc	0
Maf1	0
Sharpin	0
Ap2m1	0
Aak1	0
Nup153	0
Ralbp1	0
Map3k10	0
Tmem258	0
Fen1	0
Ddx17	0
Desi2	0
Rpgrip1l	0
Fto	0
Plaa	0
Usp5	0
Cdca3	0
M6pr	0
Pdk4	0
Timm22	0
Ncln	0
1110004F10Rik	0
Katnal1	0
Zcchc8	0
Smpd3	0
Smarcal1	0
Banp	0
Naa38	0
Cyb5d1	0
Nudcd1	0
Eny2	0
Tial1	0
Phf13	0
Pemt	0
Mynn	0
Ints9	0
Hmbox1	0
Cep128	0
Sirt2	0
Nfkbib	0
Nfxl1	0
Stk25	0
Lcorl	0
Abcf2	0
Otud4	0
Tmem43	0
Chchd4	0
Qtrt2	0
Ccdc191	0
Ormdl3	0
Srsf2	0
Mfsd11	0
Aplf	0
Dffa	0
Wbp2	0
Lars	0
Rsbn1	0
Abcb8	0
Sec11c	0
1700008O03Rik	0
Appl2	0
Pa2g4	0
Rangap1	0
Nfat5	0
Strn	0
Ing3	0
Clec16a	0
Nbr1	0
Brca1	0
Zbtb7a	0
Ap5s1	0
Pafah2	0
Sertad3	0
Pcm1	0
Zfyve1	0
Vcpip1	0
Vkorc1	0
Zfp317	0
Klhl24	0
Cwc22	0
Bcl2l12	0
Wnk1	0
Thyn1	0
Acad8	0
Usp48	0
Psmc4	0
Phf12	0
Pomt2	0
Gstz1	0
Cfdp1	0
Rexo2	0
Zscan22	0
Rpia	0
Ipo13	0
Sf3b2	0
Ip6k1	0
Smim11	0
Slc35b4	0
Fdps	0
Fem1a	0
Ccdc126	0
Gspt1	0
Ric8b	0
Eloc	0
Wdpcp	0
Mdh1	0
Trmt1l	0
Swt1	0
Pde6d	0
Cops7b	0
Zc3h11a	0
Zbed6	0
Calr3	0
1700030K09Rik	0
Chmp4b	0
Nutf2	0
Ccdc90b	0
Kcna5	0
Rttn	0
Ctu1	0
Snx17	0
Eif2b4	0
Rabac1	0
Nop16	0
Mmachc	0
Higd2a	0
Ccdc163	0
Mttp	0
Trmt10a	0
Cnot4	0
Invs	0
Erp44	0
Ccdc150	0
Ppme1	0
C2cd3	0
Eif2s2	0
Nprl2	0
Cyb561d2	0
Mfn2	0
Snx27	0
Slc12a6	0
Sirt4	0
Tssc4	0
Rab30	0
Vti1b	0
Pprc1	0
Cdk5	0
Ndufv1	0
Rab29	0
Jarid2	0
Hscb	0
Chek2	0
Psma2	0
Mrpl32	0
Rab5c	0
Thrap3	0
Cep97	0
Cenpj	0
Xpot	0
Gsk3a	0
Atg4c	0
Ppp6c	0
Ubxn8	0
Zfp189	0
Mrpl50	0
Srprb	0
Zfp119a	0
Ammecr1l	0
Kpna3	0
Iftap	0
Peli1	0
Crnkl1	0
Cfap61	0
Ctdp1	0
Zmat5	0
Uqcr10	0
Snw1	0
Vipas39	0
Ahsa1	0
Fbxl19	0
Rpl7	0
Rdh10	0
Ehmt1	0
Zcwpw2	0
Azi2	0
Zfp959	0
Wdtc1	0
Itpr1	0
Phactr4	0
Nedd8	0
Gmpr2	0
Mettl8	0
Dcaf17	0
Dhx33	0
Zfp180	0
Hmgb1	0
Cbr4	0
Cant1	0
Phb	0
Timm13	0
Psmd4	0
Mitf	0
Cds2	0
Ap2s1	0
Ado	0
Zfp260	0
Mea1	0
Klhdc3	0
Thap11	0
Top3a	0
Smcr8	0
Frat2	0
Gtpbp2	0
Ahctf1	0
Stau1	0
Dync1i2	0
Zfp383	0
Rps27a	0
Clhc1	0
Setmar	0
Pank3	0
Vrk1	0
Phf23	0
Polrmt	0
Sugp2	0
Armc6	0
Zcchc7	0
Tpr	0
Odr4	0
Sspn	0
Rpl41	0
Kif2c	0
Mpp7	0
Bet1	0
Usp35	0
Kctd21	0
Kmt2b	0
Oga	0
Asxl1	0
Proser3	0
Hspb6	0
Zranb3	0
R3hdm1	0
Wrnip1	0
Commd9	0
Ero1b	0
Pdcd10	0
Wdfy2	0
4833439L19Rik	0
Ywhag	0
Wapl	0
Zfr	0
Tmem59	0
Tceanc2	0
Chchd6	0
Zfp46	0
Zfp473	0
Vrk3	0
Edem3	0
Nudt13	0
Nmt1	0
Slc29a2	0
Tfeb	0
Exo1	0
Mcm7	0
Ap4m1	0
Serpini1	0
Rplp2	0
Bbc3	0
Snx16	0
Ifrd1	0
B3galnt2	0
Zfp277	0
Dock4	0
Dnajb12	0
Gpr137	0
Bad	0
Ttc13	0
Arv1	0
Gpr108	0
Nucb1	0
Fam53c	0
Prkci	0
Ttc41	0
Hsp90b1	0
Tspan4	0
Gatb	0
Espl1	0
Hsbp1	0
Frat1	0
Kbtbd8	0
Traf7	0
Klf15	0
Fntb	0
Ttc30b	0
Krr1	0
Slc10a6	0
Zfc3h1	0
Thap2	0
Fbxo9	0
Cilk1	0
Rdh14	0
Afg1l	0
Sesn1	0
Ddx23	0
Aph1a	0
Nr6a1	0
Derl1	0
Kif13b	0
Nrde2	0
Selenop	0
Tmem147	0
Thoc3	0
Rasgrp2	0
Gtf2h4	0
Txndc9	0
Eif5b	0
Unk	0
Cstf2t	0
Rps6ka5	0
Fbxw11	0
Ndc1	0
Mzf1	0
Ubqln4	0
Lamtor2	0
Pacc1	0
Ino80e	0
Hirip3	0
Adss	0
Clpp	0
Ddx49	0
Cope	0
Prpf19	0
Atp5o	0
Maz	0
Fam117b	0
Syt3	0
Rpl6	0
Rnf10	0
Gpank1	0
Csnk2b	0
Cox20	0
Zswim9	0
Lig1	0
Ifrd2	0
Adck1	0
Znfx1	0
Hsph1	0
Sart1	0
Slc38a7	0
Josd2	0
Cep57l1	0
Plekha1	0
Tsnaxip1	0
Ranbp10	0
St3gal2	0
Cep162	0
Car11	0
Zfp36l2	0
Eml6	0
N4bp2l2	0
Ube2f	0
Rbm39	0
Zfp84	0
Fam185a	0
Ccdc146	0
Txnl4a	0
Gm16286	0
Ksr1	0
Mex3a	0
Dcaf1	0
Sfxn5	0
Utp11	0
Srrm2	0
Etfdh	0
4930579G24Rik	0
Msl2	0
Dus3l	0
Suco	0
Retsat	0
Elmod3	0
Zfp119b	0
Ppp1r7	0
Pask	0
Slc38a9	0
Scaf1	0
Mrpl19	0
Abcc5	0
Tmtc3	0
Cep290	0
Dhx30	0
Kmt2c	0
Zfp691	0
Lman2	0
Ahcy	0
Cc2d1a	0
4930432K21Rik	0
Atl3	0
Ppp2r5b	0
Timm21	0
Fbxo15	0
Rbm18	0
Mrrf	0
Hikeshi	0
Bahcc1	0
Thoc6	0
Hcfc1r1	0
Slc25a27	0
Cyp39a1	0
Serinc3	0
Htra2	0
Dimt1	0
Ccdc117	0
Zdhhc14	0
Eif4e	0
Ufsp2	0
1700029J07Rik	0
Cdk19	0
Snx3	0
Rpain	0
Cherp	0
Serbp1	0
Bcl6	0
Polk	0
Cert1	0
Ssr2	0
Bicd2	0
Fnbp1l	0
Ubap2	0
Dctn2	0
Slc25a11	0
Rnf167	0
Zfp933	0
Setd3	0
Ciao2a	0
Cand1	0
Rbl2	0
Taf8	0
Zfyve19	0
Dnajc17	0
Armc1	0
Srcap	0
Rpp30	0
Suclg1	0
Gm527	0
Atf6b	0
Clpb	0
Zfp729b	0
Fmr1	0
Tmem33	0
Zfp280d	0
Tpgs2	0
AW554918	0
Poc1a	0
Lsm10	0
Mvb12a	0
Alg14	0
Fhit	0
Fbf1	0
Cdc25a	0
Capn15	0
Ccdc28a	0
Fbxw7	0
Gabpa	0
Atp5j	0
Zfp112	0
Smug1	0
Armh3	0
Pgm2l1	0
Zfp444	0
Scrib	0
Mthfs	0
Abtb1	0
Nadk	0
Amn1	0
Lrrc45	0
Cenpx	0
Tmem245	0
Polr1b	0
Sdccag8	0
Cep170	0
Bub1b	0
Srp54c	0
Srp54b	0
Ggps1	0
Arid4b	0
Rpl15	0
Nkiras1	0
Mon1a	0
Cdc6	0
Hspb1	0
Herpud2	0
Wwox	0
Zfp108	0
Vezt	0
Fgd6	0
Ppcdc	0
Rab3gap2	0
Ubxn4	0
Tonsl	0
Pigu	0
Atp5g1	0
Xndc1	0
Rnf121	0
Zfp354a	0
Arntl	0
Zfp128	0
Plscr4	0
Calm2	0
Spty2d1	0
Rps26	0
Stxbp5	0
Xrra1	0
Spcs2	0
Iba57	0
Dnajc18	0
Ttbk2	0
Tnfaip1	0
Ift20	0
Vps50	0
Arhgap12	0
Cltc	0
Ccnk	0
Nicn1	0
Tmem129	0
Tacc3	0
Eri3	0
Castor2	0
Bsdc1	0
Tfdp2	0
Prrg2	0
Nosip	0
R3hcc1l	0
Cdip1	0
Ilf3	0
Eif2ak3	0
Dnajc12	0
Nup205	0
Tmem11	0
Jtb	0
Acly	0
Tpgs1	0
Zfp110	0
Rnmt	0
Gm3448	0
Gm3417	0
Fam210a	0
Abi1	0
Rpl3	0
Rpl27	0
Cmas	0
Zfp568	0
Ncoa3	0
Fmc1	0
Sel1l	0
Lmbr1l	0
Rpp14	0
Htd2	0
Hip1	0
Exoc4	0
Gtpbp8	0
Tcte3	0
Sec23a	0
Ints13	0
Fgfr1op2	0
Khsrp	0
Gpbp1l1	0
Pip4p1	0
Trpc4ap	0
Kbtbd7	0
Specc1	0
Zfp263	0
Spc25	0
Chordc1	0
Wasf1	0
Cdc40	0
Lrwd1	0
Alkbh4	0
Erlec1	0
Asb3	0
Paip2b	0
Med24	0
Sbno2	0
Rap2a	0
Rfx1	0
Cnot1	0
Dync1li1	0
Prorp	0
Rab33b	0
Ushbp1	0
Tmed5	0
Ccdc18	0
Babam1	0
Atp5d	0
Rubcn	0
Lztr1	0
Wdr12	0
Carf	0
AW146154	0
Zfp90	0
Kdm4b	0
Trak2	0
Rwdd1	0
Mrpl24	0
Morf4l1	0
Kifc1	0
Ube2n	0
Chst12	0
Rabl3	0
Gtf2e1	0
Msh3	0
Dhfr	0
Ddx46	0
Rhbdd2	0
Ttc30a1	0
Zswim4	0
Mob2	0
Ddx47	0
Gm3435	0
Saysd1	0
L3mbtl2	0
Zbtb41	0
Hexim1	0
Fbxo48	0
Kdm3a	0
Zfp1	0
Zfp446	0
Ints3	0
Pink1	0
Srd5a1	0
Nsun2	0
2210016L21Rik	0
Cdc34	0
Sh3gl1	0
Bag6	0
Bcl2l11	0
Susd6	0
Pbld1	0
C87436	0
Esco2	0
Rad51	0
Ccp110	0
Picalm	0
Ubl3	0
Ccdc22	0
Akap10	0
Chfr	0
Zfp433	0
Gm32687	0
Enkd1	0
Atf2	0
4933405L10Rik	0
Ermard	0
Wdcp	0
Gpkow	0
Wrap53	0
Trp53	0
9030025P20Rik	0
Tln1	0
Creb3	0
Cox7c	0
Fdxacb1	0
1110032A03Rik	0
Upf3b	0
Ubr4	0
Haus1	0
Rnh1	0
Wrn	0
Purg	0
Sprtn	0
Exoc8	0
Elp6	0
Lta4h	0
Lin52	0
Aldh6a1	0
Tfpt	0
Prpf31	0
Tmod3	0
Rab1a	0
BC003965	0
Pip5k1c	0
Mocs1	0
Vps13b	0
Tbc1d8b	0
Bod1	0
Vps41	0
Zfp457	0
Rplp0	0
Ube2h	0
Smg9	0
Rab1b	0
Inpp5b	0
Tarbp2	0
Ttc32	0
Imp3	0
9530077C05Rik	0
Tbx3	0
Dusp6	0
Mxi1	0
Kat6b	0
Abl1	0
Sptan1	0
Pibf1	0
Dis3	0
Zfp94	0
Trub1	0
Zfp513	0
Tle4	0
Gar1	0
Cyp4f13	0
Ccnt1	0
Itsn1	0
Cryzl1	0
Prkcsh	0
Ccdc151	0
Zfp93	0
Rab35	0
Spice1	0
Fam222a	0
Daam1	0
Nek7	0
Eif4g2	0
Fbxo46	0
Clp1	0
Nr3c1	0
2610001J05Rik	0
Thbs3	0
Mtx1	0
Mpdu1	0
Eif3c	0
Mrpl44	0
Fam193a	0
Dars2	0
9130023H24Rik	0
Klf7	0
Rab8a	0
Phip	0
Zfp74	0
Mrpl54	0
Notch4	0
Ndrg2	0
Cyrib	0
Mdm2	0
Shpk	0
Ctns	0
Acp6	0
Pabpc1	0
Letm2	0
Leng8	0
Calm3	0
Utp18	0
Srrm1	0
Mbtd1	0
Pfkl	0
Hspbp1	0
Ddx42	0
Ccdc47	0
Napb	0
Tmco3	0
Dcun1d2	0
Dmac1	0
Chchd3	0
Rsl24d1	0
Ice1	0
Gfus	0
Anapc15	0
Zfp219	0
Smim13	0
Upf1	0
Slc25a28	0
Map3k12	0
Snrpc	0
Ubr2	0
Taf6	0
Cnpy4	0
Nme1	0
Ep400	0
Ifnar1	0
H2ac19	0
H2ac18	0
Btg2	0
Pomt1	0
Zfp354c	0
Psmd3	0
Abca1	0
Ogfod1	0
Nudt21	0
Gpr180	0
Tmem160	0
Rps23	0
Yeats4	0
Terf2	0
H2az2	0
Limd2	0
Emsy	0
Utp3	0
Map3k8	0
Tomt	0
Lamtor1	0
Get1	0
Toe1	0
Mutyh	0
Ift140	0
Cramp1l	0
Llgl1	0
Dym	0
Shmt2	0
Zfp354b	0
Dusp23	0
Sap30	0
Snx14	0
Tcf3	0
Mbtps1	0
Fbxo33	0
Ptcd2	0
Mrps27	0
Mis18bp1	0
Mturn	0
Tm9sf2	0
Foxj3	0
Hes1	0
Fis1	0
Zfp2	0
Zw10	0
Skp2	0
Pnpla8	0
Lmbrd2	0
Prkch	0
Mfsd8	0
Klf2	0
Exd1	0
Chp1	0
Map3k2	0
Tmem214	0
Mindy4	0
Zhx1	0
Csde1	0
Ubald2	0
Ndufs2	0
Stard4	0
H3c15	0
H3c14	0
Ccng2	0
Yme1l1	0
Mastl	0
Slbp	0
Cenpu	0
Rsrp1	0
Ppp1r12b	0
Tmem161a	0
Tmem135	0
Fzd4	0
Vars	0
Scnm1	0
Lysmd1	0
D17H6S56E-5	0
Togaram1	0
Tmem208	0
Lrrc29	0
Klhl28	0
Ubfd1	0
Tmub1	0
Ears2	0
Eif2s1	0
Atp6v1d	0
Kifc5b	0
Zfp451	0
Sgf29	0
Herc4	0
Igsf9	0
Grk5	0
Eif3a	0
Ddost	0
Zfp729a	0
Zfp438	0
Sae1	0
Dpm2	0
Vps26c	0
Ndufb5	0
Mrpl47	0
Sbf2	0
Rab40c	0
Snapin	0
Anks3	0
4930451G09Rik	0
C1galt1	0
Stat3	0
Armc5	0
Syn2	0
Camta1	0
Atp1b3	0
Ipo7	0
Tigd5	0
Kansl1	0
Eef1d	0
Ccdc171	0
Bcl7b	0
Gpatch8	0
Rab8b	0
Cnnm2	0
Xpo5	0
Polh	0
Hdac5	0
Actr1a	0
Dnaja3	0
Zfp866	0
Grk6	0
Mafk	0
Dcps	0
Xpnpep3	0
Trmt10b	0
St13	0
Cdkn2aip	0
Zfp566	0
Sap18b	0
Sap18	0
Esyt2	0
Stk11ip	0
Sec14l1	0
Ubb	0
Cnot3	0
Hnrnph1	0
Dmxl1	0
Akirin2	0
Mrps28	0
Prpf40a	0
Igf1r	0
Arl6ip6	0
Ski	0
Clcn7	0
Actr3	0
Trmo	0
Zfp14	0
Rida	0
Pop1	0
Ttc37	0
Osbpl9	0
Arsk	0
Por	0
Trp53inp1	0
Mrs2	0
Lrpprc	0
Serp1	0
Eif2a	0
Slc27a4	0
Mettl23	0
Trim41	0
Zbtb21	0
Ube2s	0
Gtf2b	0
Zfp780b	0
Vmn2r4	0
Taf9	0
Rad17	0
Ak6	0
Ndc80	0
Nadk2	0
Zfp273	0
Ints10	0
Nol8	0
Cenpp	0
Zim1	0
Scfd2	0
Zscan2	0
Srsf1	0
Zfp748	0
0610009B22Rik	0
Msra	0
Haus6	0
Cdk2ap2	0
G2e3	0
Sh3glb1	0
Fastkd1	0
Sde2	0
Ctif	0
Rmnd1	0
Armt1	0
Rps3	0
Ubxn6	0
Ric8a	0
Bet1l	0
Dtx2	0
Cyb561	0
Tlk2	0
Frg2f1	0
Zfp661	0
Ppat	0
Paics	0
Usp53	0
Ahdc1	0
Zfp169	0
Wdr59	0
Orc4	0
Mbd5	0
2001-03-01	0
Hsd17b4	0
Gpt2	0
Sdf4	0
Pds5b	0
B3galt6	0
Spdye4b	0
Rbak	0
Tnrc18	0
Dhrs7	0
BC005537	0
Nudt15	0
Ube2q1	0
Naca	0
Tgoln2	0
Tgoln1	0
Foxo4	0
Zfp24	0
Cep63	0
Anapc13	0
Zfp738	0
Rpp40	0
Borcs7	0
Peak1	0
Mtrf1	0
Gpd1l	0
Rbm6	0
Polr3e	0
Mrpl42	0
Tcof1	0
Pkm	0
Map2k7	0
Klhl18	0
Kif9	0
Cntrl	0
Ttll5	0
Erg28	0
Prpf4	0
Prmt6	0
Eif4a1	0
Cdc26	0
Alkbh5	0
Mxd4	0
Sec61a1	0
Rsf1	0
Aamdc	0
Usp19	0
Luc7l2	0
Tbc1d14	0
Pnpla6	0
Samd12	0
Prim1	0
Sorbs3	0
Man1b1	0
Lonp2	0
Mef2a	0
Rpl23a	0
Utp15	0
Ptbp3	0
Ankra2	0
Macrod1	0
Fam120c	0
Adipor1	0
Uspl1	0
Cep295	0
Ccnc	0
Trib2	0
Supv3l1	0
Yipf2	0
Timm29	0
Micos13	0
Tigd2	0
Rbpms	0
Ptcd1	0
Nupl1	0
Cpsf4	0
Atf7	0
Sqstm1	0
Synpo	0
Slc25a25	0
Ankrd37	0
Fcsk	0
Rnf44	0
Nsun6	0
Mpc2	0
Dcaf6	0
Cmc2	0
Cenpn	0
Bzw1	0
Uckl1	0
Txnl1	0
Psmd10	0
Mettl25	0
Ccdc59	0
Atg4a	0
Tef	0
Mlst8	0
Csrnp2	0
Rapgef6	0
Tmem69	0
Arl5b	0
Sufu	0
Irf2	0
Coq10a	0
Mycbp	0
Ifi204	0
Usp1	0
Stx4a	0
Sirt6	0
Ppm1a	0
Klhdc2	0
Ankrd24	0
Dstyk	0
Lrp1	0
Herpud1	0
Spop	0
Rps14	0
Ints7	0
Dtl	0
Zfp790	0
Aldh18a1	0
Nelfa	0
Srsf7	0
Nt5c3	0
Slc35b1	0
Trim45	0
Nolc1	0
Pdap1	0
H2bc12	0
H2ac12	0
Bud31	0
Nup50	0
Enox2	0
Hinfp	0
Tssk6	0
Ndufa13	0
Zfp759	0
Irf2bp1	0
Hps5	0
Gtf2h1	0
Cnot6	0
Zswim8	0
Sike1	0
Arih2	0
Arhgap19	0
Myl6b	0
Nfyc	0
Klhl15	0
Spef1	0
Mmaa	0
Glg1	0
Smg7	0
Sap130	0
Flcn	0
Cbx1	0
Dgat1	0
Bambi	0
Rdh13	0
Tmed9	0
Csrp1	0
Poglut2	0
Bivm	0
Rps19	0
Nfatc2ip	0
Rpl34-ps1	0
Rpl34	0
9130401M01Rik	0
Tnrc6c	0
Hdgfl2	0
Fchsd2	0
Bub3	0
Txlng	0
Hif1an	0
Tmf1	0
Srd5a3	0
Rbm33	0
Morc3	0
D2hgdh	0
Zc3h8	0
Zfp963	0
Gga1	0
Bcl10	0
Fus	0
Acvr2b	0
Ints6	0
L3hypdh	0
Jkamp	0
Gm13285	0
Ep300	0
Rpl37	0
Zswim6	0
Mga	0
Dohh	0
Psmd11	0
Prkdc	0
Mcm4	0
Gbp6	0
Shoc2	0
Esrra	0
Bbip1	0
Atg101	0
Atp13a2	0
Ndufa3	0
Tex10	0
Doc2b	0
Dnajc11	0
Prkn	0
Pacrg	0
Tagap1	0
Slc35e2	0
Ankrd44	0
Ttll13	0
Dyrk1b	0
Ccser2	0
Brpf1	0
Hdac8	0
Mcf2l	0
Usp20	0
BC005624	0
Rpl18a	0
Dpm3	0
Nol12	0
Zfp606	0
Mbd1	0
Hspa9	0
Scamp3	0
Dnpep	0
Edem2	0
Ankrd40	0
Rexo4	0
Letm1	0
Zfp595	0
Rpl22	0
Larp4	0
Tfb2m	0
Cnst	0
Cbx8	0
Tsga10	0
Mrpl45	0
Pcgf5	0
Ccnl1	0
Wdr77	0
Atp5pb	0
Xpa	0
Ndrg1	0
Fam71e1	0
Emc10	0
Dnm1l	0
1190007I07Rik	0
Vps29	0
Rad9b	0
Ppp3r1	0
Fbxo5	0
Fra10ac1	0
Fas	0
Tmem60	0
Phtf2	0
Mcm3	0
Cox18	0
G3bp1	0
Gale	0
Endov	0
Mphosph9	0
2810006K23Rik	0
Rhog	0
Tyw5	0
Maip1	0
Birc6	0
Taf4b	0
Ube2i	0
Ap1m1	0
Tmem116	0
Erp29	0
Srp19	0
Sgo1	0
Psmd8	0
Ndufaf1	0
Zfp869	0
Slc25a51	0
Cstf1	0
Aurka	0
Creld2	0
Alg12	0
Prune1	0
Mindy1	0
Rbsn	0
Cdk9	0
2002-03-01	0
Arhgap11a	0
Zfp87	0
Ippk	0
H2ax	0
Cep43	0
Stam	0
Ago1	0
Acaa1a	0
Med11	0
Actn4	0
Rfesd	0
Eif3e	0
Akap8	0
Zfpm1	0
Opa1	0
Cep85	0
Yars	0
S100pbp	0
Chchd5	0
Abhd18	0
Cacybp	0
Csnk1g2	0
Cactin	0
Wdr73	0
Slc5a6	0
Ppp6r1	0
Atraid	0
Zfp868	0
Naa50	0
Atp6v1a	0
Riok1	0
Cage1	0
Pak1ip1	0
U2surp	0
Fbrs	0
Trib1	0
Apobec3	0
Rbm25	0
Adrm1	0
Txndc11	0
Pcnt	0
Mtfr1l	0
Gtf3c2	0
Atxn2l	0
Brat1	0
Sh3bgrl2	0
Nup85	0
Atxn7l2	0
Nat10	0
Zfp511	0
Tubgcp2	0
Nabp1	0
Zfp953	0
Vps45	0
Srp54a	0
Sec61b	0
Exosc5	0
Bckdha	0
Alg2	0
Sp2	0
Slc3a2	0
Slc35f5	0
Hibch	0
Unc50	0
Rb1cc1	0
Coa5	0
Rer1	0
Pdk2	0
Morn1	0
Sh3bp4	0
Polg	0
Rfx3	0
Ddx10	0
Zbtb8os	0
Rbbp4	0
Narf	0
Rab6a	0
Eef1g	0
Rpl21	0
Mrpl21	0
Ighmbp2	0
Gtf2i	0
Rad23a	0
Nvl	0
Gm13290	0
Gm13289	0
Trappc3	0
Tnpo3	0
Pstk	0
Ikzf5	0
Acadsb	0
Wdr75	0
Nap1l4	0
Pih1d2	0
Nkapd1	0
Oxnad1	0
Dph3	0
Robo4	0
Cdk5rap3	0
Lsm2	0
Oard1	0
Nfya	0
Cops7a	0
Trmt2a	0
Ranbp1	0
Pomp	0
Aspscr1	0
Tsacc	0
Prmt5	0
Ppm1l	0
Cct3	0
Zfp60	0
Furin	0
Clcn4	0
Ralgapa2	0
Zbtb40	0
Slc25a32	0
Rbm38	0
Dcaf13	0
Zfand3	0
Zc4h2	0
Ddit4	0
Rabif	0
Psmc3	0
Clec14a	0
Mrps22	0
Slc25a19	0
Arrdc4	0
Urm1	0
Ndufs1	0
Eef1b2	0
Sumo2	0
Ptp4a2	0
Pim3	0
Gmfb	0
Csnk2a1	0
Anapc11	0
Alyref	0
Zfp712	0
Ddx20	0
Sp1	0
Ap1g1	0
Rc3h1	0
Gtse1	0
Ube2d3	0
Golga5	0
Rpa2	0
Zfat	0
Hace1	0
Spink10	0
Ppp1r15b	0
Fbxo38	0
Dtwd2	0
Wdr43	0
Zfp85	0
Tnrc6a	0
Trmt112	0
Selenow	0
Sash1	0
Prdx5	0
Fam118a	0
Stmn1	0
Mapk6	0
Hdhd5	0
Tasor2	0
Kmt5b	0
Eapp	0
Pole3	0
Mtr	0
Creb1	0
4933430I17Rik	0
Zfp672	0
Snx15	0
Srpr	0
Khdc4	0
Foxred1	0
Ppp2r5a	0
Asah1	0
Trappc10	0
N6amt1	0
Zfp97	0
Smim14	0
H4bc24	0
H2bc23	0
H2ac24	0
H2ac23	0
Atg12	0
Ap3s1	0
Stx12	0
Kbtbd6	0
Kat7	0
Atf7ip	0
Zfp638	0
Zfp335	0
Tada3	0
Myl12a	0
Arpc4	0
Ube3c	0
Ndel1	0
AW549877	0
Eif1ad	0
Banf1	0
Ube2j2	0
Ctla2b	0
Rnf123	0
Gmcl1	0
Tmem222	0
Tctex1d4	0
Lztfl1	0
Btbd19	0
Ciart	0
Slc39a9	0
Sfr1	0
Prdm10	0
Fkbp3	0
Erh	0
Rsrc2	0
Ptcd3	0
Polr1a	0
Kntc1	0
Rspry1	0
Psme3ip1	0
Pgam1	0
P4hb	0
Mtrr	0
Fastkd3	0
Rsbn1l	0
Epc1	0
Arhgap26	0
Podxl	0
Inpp5a	0
Arih1	0
Tatdn2	0
Ccny	0
Pitpnb	0
Cutc	0
Cox15	0
Adnp	0
Tom1l2	0
Tmem170b	0
Drc3	0
Cbln3	0
Mbd3	0
Dph6	0
Dazap1	0
Cdkn1a	0
Napepld	0
Cep350	0
Safb2	0
Safb	0
Dnajc28	0
Cop1	0
Marchf2	0
Limk1	0
Gxylt1	0
Urgcp	0
Myct1	0
Socs3	0
Isy1	0
Gm38396	0
Exosc8	0
Alg5	0
Bod1l	0
Atp6v1f	0
Tnpo1	0
Kpnb1	0
Gnb1l	0
Ccdc107	0
Arid4a	0
Glrx5	0
Smad4	0
G3bp2	0
Prdm4	0
Atf4	0
Zc3h6	0
Rbx1	0
Nudcd3	0
Mterf1a	0
H4c3	0
Dclre1b	0
Ap4b1	0
Uvssa	0
Pih1d1	0
Aldh16a1	0
Stag1	0
Rrs1	0
Hsp90aa1	0
Tax1bp1	0
Fam107a	0
Ccndbp1	0
Dusp10	0
1700056E22Rik	0
Thumpd3	0
Lcmt1	0
Wwtr1	0
Smc3	0
Nudt9	0
Txn2	0
Pola2	0
Zmym6	0
Ubn1	0
Glyr1	0
Smim7	0
Lyrm1	0
Dcun1d3	0
Immt	0
Bckdk	0
Atad2	0
Ppib	0
Lsg1	0
Zyx	0
Med27	0
Ncdn	0
AU040320	0
Ino80	0
Trappc9	0
Smtn	0
Sf3a2	0
Plekhj1	0
Pigm	0
Pccb	0
Wdr78	0
Tsnax	0
Txlna	0
Wdsub1	0
Ttc14	0
Tmem242	0
Ppox	0
Pcgf1	0
Phf5a	0
Chrac1	0
Aco2	0
Serf2	0
Rcc1	0
Zbtb10	0
Mtf2	0
Cog3	0
Itprip	0
Wbp1	0
Crtc1	0
Rbm42	0
Dffb	0
Cep104	0
Asb7	0
Rusc2	0
Hnrnpf	0
Tmem106b	0
Mterf1b	0
Lrif1	0
Tmco6	0
Ccdc77	0
Tie1	0
[truncated: 6,645 more rows]
