# Supplementary material for: Type 1 interferons and Foxo1 down-regulation play a key role in age-related T-cell exhaustion in mice
Source: Nat Commun. 2024 Feb 26;15:1718. doi: 10.1038/s41467-024-45984-8 (PMC10897180; doi:10.1038/s41467-024-45984-8)
Supplement: Supplementary file 11 — Supplementary Data 7 [file 41467_2024_45984_MOESM11_ESM.xlsx]

## Sheet: Feuil1
	Ressources Antibodies
	Antibody	Company	Catalogue number	Dilution
	Anti-mouse CCR7 BV605	BioLegend	Cat# 120125; RRID:AB_2715777	1/100
	Anti-mouse CD3e from hybridoma supernatant (145-2C11)	Our lab		0,1mg/mL
	Anti-mouse CD4 (GK1.5)	BioXcell	Cat#BE0003; RRID:AB_1107642	1/10
	Anti-mouse CD4 BV510	BioLegend	Cat# 100559; RRID:AB_2562608	1/200
	Anti-mouse CD4 Pacific Blue	BD Biosciences	Cat# 558107; RRID:AB_397030	1/100
	Anti-mouse CD4 BV421	BioLegend	Cat# 116023; RRID:AB_2800579	1/200
	Anti-mouse CD4 PerCP-Cy5.5	BD Biosciences	Cat# 550954; RRID:AB_393977	1/100
	Anti-mouse CD8a APC-Vio770	Miltenyi Biotec	Cat# 130-102-305; RRID:AB_2659897	1/200
	Anti-mouse CD8a BV421	BioLegend	Cat# 100753; RRID:AB_2562558	1/1600
	Anti-mouse CD8a from hydridoma supernatant (53-6.7)	Our lab		0,02mg/mL
	Anti-mouse CD8b2 PE	BD Biosciences	Cat# 553041; RRID:AB_394577	1/100
	Anti-mouse/human CD11b PE	BD Biosciences	Cat# 553311; RRID:AB_394775	1/200
	Anti-mouse/human CD11b (MAC1)	BioLegend	Cat#101270; RRID:AB_2813919	1/400
	Anti-mouse CD11c PE	BD Biosciences	Cat# 553802; RRID:AB_395061	1/200
	Anti-mouse CD16/CD32 (2.4G2)	BioXcell	Cat# BE0307; RRID:AB_2736987	5mg/mL
	Anti-mouse CD19 (1D3)	BioXcell	Cat# BE0150; RRID:AB_10949187	1/400
	Anti-mouse CD19 PE	BD Biosciences	Cat# 557399; RRID:AB_396682	1/200
	Anti-mouse CD25 PE	BD Biosciences	Cat# 553866; RRID:AB_395101	1/200
	Anti-mouse CD39 PE	eBioscience	Cat# 12-0391-82; RRID:AB_1210740	1/100
	Anti-mouse CD44 PE-Cy7	BD Biosciences	Cat# 560569; RRID:AB_1727484	1/200
	Anti-mouse/human CD44 BV785	BioLegend	Cat# 103059; RRID:AB_2571953	1/200
	Anti-mouse CD45 BUV395	BD Biosciences	Cat# 564279; RRID:AB_2651134	1/50
	Anti-mouse CD45 PE-Cy7	BD Biosciences	Cat# 552848; RRID:AB_394489	1/1600
	Anti-mouse CD45 BV711	BioLegend	Cat# 103147; RRID:AB_2564383	1/800
	Anti-mouse CD45 PerCP-Cy5.5	BD Biosciences	Cat# 550994; RRID:AB_394003	1/400
	Anti-mouse CD45.1 BV650	BioLegend	Cat# 110735; RRID:AB_11124743	1/50
	Anti-mouse CD45.2 Alexa Fluor 700	BioLegend	Cat# 109822; RRID:AB_493731	1/50
	Anti-mouse CD185 CXCR5 biotin	BD Biosciences	Cat# 145510; RRID:AB_2562126	1/50
	Anti-mouse CD62L BV650	BD Biosciences	Cat# 564108; RRID:AB_2738597	1/100
	Anti-mouse Foxo1 Alexa Fluor 647	Cell Signaling	Cat# 72874S; RRID:AB_2799829	1/25
	Anti-mouse Foxo1 PE	Cell Signaling	Cat# 14262S; RRID:AB_2798437	1/50
	Anti-mouse Foxo3 PE	Cell Signaling	Cat# 14592S; RRID:AB_2798529	1/25
	Anti-mouse/Rat Foxp3	eBioscience	Cat#11-5773-82; RRID:AB_465243	1/400
	Anti-mouse Histone H3 Alexa Fluor 647	Cell Signaling	Cat# 12230S; RRID:AB_2797852	1/25
	Anti-mouse/human Ki67 BV421	BioLegend	Cat# 151208; RRID:AB_2629748	1/1500
	Anti-mouse IL-17A V450	BD Biosciences	Cat# 560522; RRID:AB_1727540	1/50
	Anti-mouse NK1.1 PE	BD Biosciences	Cat# 553165; RRID:AB_394677	1/100
	Anti-mouse PD1 PE	eBioscience	Cat# 12-9985-83; RRID:AB_466296	1/100
	Anti-mouse phospho Foxo	Cell Signaling	Cat#9464; RRID:AB_329842	1/100
	Anti-mouse phospho Akt	Cell Signaling	Cat# 4060; RRID:AB_2315049	1/100
	Anti-mouse TCF-1 BV421	BD Biosciences	Cat# 566692; RRID:AB_2869822	1/100
	Anti-mouse TCRb PerCP-Cy5.5	eBioscience	Cat# 45-5961-82; RRID:AB_925763	1/200
	Anti-mouse TCRb Alexa Fluor 700	BioLegend	Cat# 109224; RRID:AB_1027648	1/50
	Anti-mouse TCRgd PE	BD Biosciences	Cat# 553178; RRID:AB_394689	1/100
	Anti-mouse Ter-119 (TER-119)	BioLegend	Cat# 116255; RRID:AB_2832401	1/500
	Anti-mouse TIGIT APC	BioLegend	Cat# 156106; RRID:AB_2750515	1/50
	Anti-mouse TOX APC	Miltenyi Biotec	Cat# 130-118-335, RRID:AB_2751485	1/200
