# Supplementary material for: Type 1 interferons and Foxo1 down-regulation play a key role in age-related T-cell exhaustion in mice
Source: Nat Commun. 2024 Feb 26;15:1718. doi: 10.1038/s41467-024-45984-8 (PMC10897180; doi:10.1038/s41467-024-45984-8)
Supplement: Supplementary file 12 — Source Data [file 41467_2024_45984_MOESM12_ESM.xlsx]

## Sheet: Figure 1
	Figure 1a
	Relative Foxo1 MFI
	CD4N			CD4M			CD4R			CD8N			CD8M
	Young	Old		Young	Old		Young	Old		Young	Old		Young	Old
	100	101.3		100	91.6		100	79.8		100	109.4		100	81.8
	100	87.7		100	88.5		100	71.8		100	102		100	103.9
	100	91.6		100	82.9		100	69.6		100	95.3		100	115.9
	100	64.4		100	77.4		100	68.9		100	67.2		100	85.5
	100	57.9		100	85.2		100	71.4		100	67.1		100	58.1
	100	61.9		100	83.8		100	72.5		100	69.2		100	92.9
	100	70.9		100	66.7		100	53.2		100	35.8		100	45.6
	100	104.7		100	95.6		100	70.5		100	117.6		100	91
	100	50.5		100	68.8		100	58.5		100	53.5		100	75.6
	100	60.4		100	81.4		100	59.3		100	60.6		100	94.4
	100	78.8		100	72.2		100	66.8		100	77.2		100	39.5
	100	42.1		100	70.7		100	62.2		100	34.8		100	40.7
	100	64.16		100	85.61		100	72.14		100	66.2		100	68.19
	100	48.85		100	69.17		100	61.02		100	46.37		100	55.3
	100	56.9		100	68.9		100	68.1		100	48.1		100	77.8
	100	65.4		100	75.3		100	70.3		100	79.4		100	61.2
	100	40.4		100	63.6		100	49		100	50.4		100	48.9
	100	55.3		100	82.1		100	58.7		100	67.7		100	40.7
	100	89		100	92.3		100	74.4		100	80.4		100	54.7
	100	75		100	76.7		100	69		100	65.4		100	48.6
	100	57.2		100	81.8		100	65.7		100	68.4		100	55.2
	100	77.7		100	76.7		100	66.2		100	83.3		100	45.6
	100	67.48		100	65.17		100	64.49		100	87.9		100	77.05
	100	58.7		100	76.3		100	63.4		100	69.9		100	82.2
	100	71.8		100	82.3		100	72		100	89.8		100	77.3
	100	90.6		100	80.2		100	71.6		100	108		100	94.8
	100	50		100	83.5		100	65.5		100	65.5		100	59.2
	100	84.2		100	86.6		100	74.6		100	74.6		100	69.5
	100	70.6		100	69.2		100	57.8		100	57.8		100	84
	100	48.25		100	73.22		100	57.01		100	65.08		100	92.81
	100	77.63		100	69.99		100	63.76		100	83.89		100	104.32
	100	47		100	66.2		100	57.2		100	48.3		100	50.4
	100	70.6		100	79.6		100	69.5		100	74.9		100	75.6
	100	73.9		100	91.2		100	78.8		100	55.5		100	66.6
	100	92		100	90.8		100	77.5		100	70.6		100	76.5
	100	57		100	67.8		100	63.7		100	62.2		100	62.2
	100	59.09		100	68.49		100	56.43		100	67.73		100	87.59
	100	62.36		100	80.07		100	65.24		100	79.3		100	86.13
	Relative Foxo3 MFI
	CD4N			CD4M			CD4R			CD8N			CD8M
	Young	Old		Young	Old		Young	Old		Young	Old		Young	Old
	100	97.2		100	87.2		100	93.9		100	100.9		100	87.5
	100	87.7		100	84.8		100	94.1		100	96		100	98.2
	100	106.1		100	82.2		100	96.1		100	101.1		100	105.7
	100	126.7		100	88.3		100	105.2		100	105		100	92.3
	100	157.8		100	99.1		100	116.7		100	111.6		100	82.6
	100	121.7		100	90.8		100	122.9		100	114.2		100	94.6
	100	100.7		100	74.1		100	105.6		100	87.8		100	81.5
	100	101.1		100	82.8		100	111		100	103.2		100	90.9
	100	128.1		100	91.4		100	129.3		100	107.2		100	102.7
	100	103.5		100	81.8		100	97.1		100	93.8		100	99.1
	100	97.6		100	86.2		100	102		100	96.3		100	69.8
	100	85.9		100	85.2		100	102.9		100	89.3		100	79
	100	126.42		100	96.66		100	135.63		100	115.89		100	100.53
	100	126.32		100	97.14		100	133.13		100	108.47		100	92.91
	100	119.7		100	90		100	119.9		100	101.9		100	102.5
	100	110.9		100	85.2		100	105.7		100	103.2		100	83.6
	100	90		100	84.7		100	101.8		100	92.2		100	84.5
	100	106.3		100	89.1		100	100.9		100	105.4		100	84.6
	Figure 1b
	Relative Foxo1 MFI
	CD4N						CD4M						CD4R						CD8N						CD8M
	2 months	6 months	12 months	18 months	22 months		2 months	6 months	12 months	18 months	22 months		2 months	6 months	12 months	18 months	22 months		2 months	6 months	12 months	18 months	22 months		2 months	6 months	12 months	18 months	22 months
	100	78.9	79.9	61.8	56.9		100	75.6	67.2	58	56.6		100	83.4	82	67.8	76		100	85.1	91.1	76.1	71.5		100	80.8	102.5	81.6	90.5
	100	85.9	81.3	61.8	56.9		100	74	68.3	58	56.6		100	87	84.1	67.8	76		100	88.6	85.1	76.1	71.5		100	84.1	75.6	81.6	90.5
	100	80.4	83.5	73.8	50.2		100	73.5	79.6	71.1	61.5		100	83.8	82.3	77	75.5		100	82.7	91.6	87.6	44.7		100	76.1	74.1	61.2	49.2
	100	86.1	90.4	65.4	54.4		100	69.7	79.1	65.3	75.6		100	82.8	82.5	78.6	80		100	92.6	103.4	87.9	41.4		100	87.3	87.8	80.6	60.8
	100	86.1	84.2	66.2	66.8		100	75.2	70.8	64.9	66.3		100	88.4	80.8	77.9	83.3		100	89.5	88.7	89.2	70.9		100	82.1	81	71.5	57.1
	100	86.1	84.2	65.2	61.2		100	75.2	70.8	64.1	59		100	88.4	80.8	74.3	68.3		100	89.5	88.7	67.9	38.4		100	82.1	81	62.8	47.6
	100	87.1	85.2	71.2	53.2		100	84.3	75.3	72	59.2		100	88.3	82.3	80.4	61.5		100	87.6	86	64	33.4		100	86.2	83.4	65.1	56.8
	100	94.8	85.3	82.3	75.5		100	88.6	66.9	67.6	60.8		100	91.7	84	87	71.9		100	93	92.3	91.4	60.2		100	99.1	74.6	52.7	42.6
	100	93.9	87.4	63.1	48.3		100	84.9	70.9	67.7	45.9		100	102.2	89.2	82.8	57.3		100	91.9	88.8	50.5	49		100	85	45.4	53.1	45.9
	100	89.8	88.6	75	54.2		100	77.4	65.2	61.9	66.5		100	87.8	77.5	98.8	82.3		100	90.7	85.9	74.4	52.3		100	91.1	55.3	72.9	70.2
	100	95.6	85.3	75	54.2		100	83.8	70.1	61.9	66.5		100	94.7	82.1	98.8	82.3		100	96	88.2	74.4	52.3		100	90.9	66.6	72.9	70.2
	100	95.6	85.3				100	83.8	70.1				100	94.7	82.1				100	96	88.2				100	90.9	66.6
	Relative Foxo3 MFI
	CD4N						CD4M						CD4R						CD8N						CD8M
	2 months	6 months	12 months	18 months	22 months		2 months	6 months	12 months	18 months	22 months		2 months	6 months	12 months	18 months	22 months		2 months	6 months	12 months	18 months	22 months		2 months	6 months	12 months	18 months	22 months
	100	87.9	98.6	96.4	92.8		100	84.5	80	73.3	76.8		100	92.5	95.4	87.1	90.8		100	85.6	94.7	96.7	97.8		100	87.8	108.6	94.8	98.5
	100	93.1	96.7	96.4	92.8		100	82.2	80.3	73.3	76.8		100	96.8	100.3	87.1	90.8		100	90.9	95.1	96.7	97.8		100	91	89.4	94.8	98.5
	100	95.2	107.9	100.7	104.3		100	84.7	84.1	81.9	88.3		100	99.8	104.3	104.9	103.8		100	93.2	107.6	104.7	85.5		100	89.5	87.9	79	80
	100	100.8	110.5	95.7	103		100	86.2	90.4	83.6	101.7		100	99.3	110.7	99.9	112.7		100	98.5	109.1	102.9	81.9		100	95.5	96.8	94.7	82.4
	100	89.8	94.5	98.8	97.9		100	85.8	81.1	79.7	87.3		100	88.9	96.3	97.2	99.1		100	86	94	103.7	96.3		100	86.1	92.8	88.7	73.8
	Figure 1c
	Relative pFoxo MFI
	CD4N			CD4M			CD4R			CD8N			CD8M
	Young	Old		Young	Old		Young	Old		Young	Old		Young	Old
	100	90.6		100	74		100	85.4		100	95		100	81.9
	100	110		100	93.5		100	100		100	111.6		100	97.2
	100	101.1		100	83.3		100	112.5		100	89.3		100	67.5
	100	81.1		100	65.7		100	67.9		100	93.8		100	76.7
	100	74.9		100	58.7		100	64.9		100	84		100	88.8
	100	80		100	67.7		100	68.8		100	87.8		100	73.1
	100	90.6		100	69.2		100	75.7		100	104.4		100	88.8
	100	90.3		100	65.6		100	79.8		100	91.3		100	83.8
	100	77.8		100	74.3		100	76.1		100	95.8		100	80.9
	100	110.9		100	75.2		100	88.3		100	109.4		100	97.7
	100	135.6		100	106.5		100	116.5		100	113.9		100	109.2
	100	82		100	70.1		100	85.3		100	85.8		100	81.4
	100	81.4		100	67.1		100	64.5		100	85.8		100	72.8
	100	118.9		100	95.8		100	101.9		100	111.3		100	106.4
	100	82.7		100	84.5		100	76.7		100	89.9		100	78.7
	100	93.9		100	79		100	85.1		100	97.4		100	96
	100	100.5		100	92.1		100	79.5		100	100		100	77
	100	128.4		100	116.8		100	111.9		100	99.4		100	95.4
	Relative pAKT MFI
	CD4N			CD4M			CD4R			CD8N			CD8M
	Young	Old		Young	Old		Young	Old		Young	Old		Young	Old
	100	89.8		100	76.9		100	107.5		100	97.9		100	84.2
	100	101.7		100	90.1		100	116.2		100	106.3		100	95.1
	100	127.4		100	95.6		100	130.5		100	124.9		100	81.2
	100	130.3		100	82.2		100	98.8		100	107.2		100	90.7
	100	132		100	84.1		100	122		100	116.7		100	106.7
	100	111.2		100	80.7		100	95		100	104.7		100	84.3
	100	107.4		100	68.8		100	87.6		100	107.7		100	88.3
	100	104		100	66.5		100	90.2		100	101.6		100	79.8
	100	107.2		100	85.4		100	96.7		100	111.6		100	100.6
	100	137		100	78.7		100	96.1		100	116.4		100	94.6
	100	181.8		100	106.2		100	133.4		100	129.8		100	108.3
	100	144.7		100	89.4		100	115.1		100	106.9		100	102.7
	100	107.5		100	82.1		100	91		100	102.7		100	82.8
	100	163.4		100	101.9		100	122.9		100	121.8		100	115.8
	100	100.2		100	91.3		100	92.5		100	102.4		100	78.2
	100	101.9		100	88.6		100	113.5		100	101.1		100	107.9
	100	137.2		100	100.6		100	97.9		100	104.9		100	84.2
	100	182.8		100	127		100	142		100	122.9		100	114.5
	Figure 1d
	Relative pFoxo MFI / Relative pAKT MFI
	CD4N			CD8N
	pAKT	pFoxo		pAKT	pFoxo
	89.8	90.6		97.9	95
	101.7	110		106.3	111.6
	127.4	101.1		124.9	89.3
	130.3	81.1		107.2	93.8
	132	74.9		116.7	84
	111.2	80		104.7	87.8
	107.4	90.6		107.7	104.4
	104	90.3		101.6	91.3
	107.2	77.8		111.6	95.8
	137	110.9		116.4	109.4
	181.8	135.6		129.8	113.9
	144.7	82		106.9	85.8
	107.5	81.4		102.7	85.8
	163.4	118.9		121.8	111.3
	100.2	82.7		102.4	89.9
	101.9	93.9		101.1	97.4
	137.2	100.5		104.9	100
	182.8	128.4		122.9	99.4
	CD4M			CD4R			CD8M
	pAKT	pFoxo		pAKT	pFoxo		pAKT	pFoxo
	76.9	74		107.5	85.4		84.2	81.9
	90.1	93.5		116.2	100		95.1	97.2
	95.6	83.3		130.5	112.5		81.2	67.5
	82.2	65.7		98.8	67.9		90.7	76.7
	84.1	58.7		122	64.9		106.7	88.8
	80.7	67.7		95	68.8		84.3	73.1
	68.8	69.2		87.6	75.7		88.3	88.8
	66.5	65.6		90.2	79.8		79.8	83.8
	85.4	74.3		96.7	76.1		100.6	80.9
	78.7	75.2		96.1	88.3		94.6	97.7
	106.2	106.5		133.4	116.5		108.3	109.2
	89.4	70.1		115.1	85.3		102.7	81.4
	82.1	67.1		91	64.5		82.8	72.8
	101.9	95.8		122.9	101.9		115.8	106.4
	91.3	84.5		92.5	76.7		78.2	78.7
	88.6	79		113.5	85.1		107.9	96
	100.6	92.1		97.9	79.5		84.2	77
	127	116.8		142	111.9		114.5	95.4
	Figure 1f
	Relative Foxo1 mRNA expression			Relative Foxo3 mRNA expression
	Young	Old		Young	Old
	94.5071	67.5376		100.24	91.9133
	102.939	57.0358		95.427	89.1117
	102.554	37.9049		104.333	103.089
		75.1513			98.1195

## Sheet: Figure 2
	Figure 2b
	Distribution CD4N/CD4M/CD4R
	pLNs
	Young				Old				Foxo1Ctrl				Foxo1TKO
	CD4N	CD4M	CD4R		CD4N	CD4M	CD4R		CD4N	CD4M	CD4R		CD4N	CD4M	CD4R
	80.438	4.354	15.315		12.375	37.442	50.338		77.19	4.716	18.32		27.6	27.183	45.26
	77.315	6.898	15.742		8.722	32.648	58.307		80.714	4.525	15.041		58.417	16.405	25.285
	79.255	4.387	16.304		13.765	39.149	46.695		80.946	4.469	14.902		52.473	23.633	24.422
	78.724	4.612	16.942		43.851	21.1	35.728		81.295	3.819	15.135		53.406	16.966	29.863
	79.049	4.067	17.176		51.678	16.842	32.092		79.952	3.434	16.751		64.69	14.451	21.092
	80.868	3.429	16.018		16.786	29.339	54.713		80.741	3.771	15.791		71.467	10.667	18.082
	71.797	8.201	20.246		56.087	13.303	31.63		80.565	2.758	16.842		63.299	12.978	23.903
	70.965	8.286	21.111		72.369	8.596	19.43		79.713	4.587	15.924		57.429	19.228	23.49
	79.625	5.45	15.132		42.048	20.957	37.906		83.215	3.487	13.57		66.501	15.17	18.475
	81.345	2.389	16.161		6.393	35.938	57.83		78.9509	4.42309	16.8886		50.7526	24.4854	25.1107
	77.72	5.73	16.55		16.42	30.19	53.5		77.1252	4.46811	18.7903		40.5483	27.3494	32.4532
	79.56	4.99	15.57		12.111	42.405	45.863		76.3576	5.07099	18.8273		53.4831	22.2071	24.3027
	81.488	2.87	15.762		14.32	27.9	57.97		80.9903	4.39178	14.8669		48.2298	22.2699	29.8238
	81.891	2.58	15.686		21.1	35.23	43.89		81.2729	4.3822	14.5967		61.4682	15.124	23.5754
	76.684	6.331	17.194		6.76	42.14	51.34		82.2127	3.47562	14.5024		55.6661	22.1294	22.6311
	79.15	3.56	17.41		11.57	37.54	50.97		80.9192	3.98773	15.3618		54.83	17.1447	28.2715
	78.77	3.57	17.76		10.46	27.18	62.32		79.4346	4.15932	16.6503		41.9708	33.1578	25.5409
	77.82	3.97	18.33		46.3365	24.9985	29.1488		78.2681	4.56623	17.5714		43.1369	26.3419	31.1982
	76.78	5.23	18.11		25.1151	37.2163	38.1919		79.4949	4.83163	16.0039		62.6814	17.2935	20.3361
	76.34	4.78	19.01		15.52	44.37	40.23		80.7131	4.01258	15.5996		66.3888	13.0934	21.0055
	74.16	5.68	20.2		29.95	30.23	40.37		80.6037	3.90276	15.7826		54.3325	17.313	28.9066
	76.17	5.89	17.98		45.75	28.21	26.31		83.6511	3.05946	13.4472		62.9698	15.2323	22.2584
	76.31	4.69	19.01		18.59	35.72	45.96		81.2241	3.32308	15.6175		53.4051	26.3017	20.6415
	82.6655	4.28486	13.2825		18.84	37.84	43.64		81.2285	4.16723	14.9066		48.9643	26.7656	24.6241
	82.2881	3.89578	14.0313		52.0743	24.8947	23.72		76.5713	5.08713	18.6713		40.1443	34.266	25.8868
	82.3561	3.9129	13.9391		20.8495	38.4599	41.3627		76.6078	4.46586	19.2587		45.5074	28.071	26.9657
	82.78	3.67	13.64						75.2446	5.57495	19.6191		48.1739	23.3814	29.0195
	80.49	4.05	15.54										45.9637	24.7597	29.9718
	82.12	4.56	13.42
	79.51	5.58	14.96
	79.77	5.41	15.02
	78.55	6.24	15.41
	80.15	6.05	14.1
	79.21	6.28	14.8
	77.7226	5.66718	16.9748
	78.7325	5.76485	15.769
	mLNs
	Young				Old				Foxo1Ctrl				Foxo1TKO
	CD4N	CD4M	CD4R		CD4N	CD4M	CD4R		CD4N	CD4M	CD4R		CD4N	CD4M	CD4R
	80.79	5.375	13.998		17.696	34.101	48.445		82.573	4.463	13.217		12.874	37.949	49.248
	80.849	6.771	12.465		13.929	34.977	51.483		76.079	6.829	17.499		25.846	37.644	37.002
	80.563	6.041	13.506		21.043	33.071	46.371		73.731	7.325	19.398		16.697	32.665	51.053
	77.556	6.59	16.355		54.175	21.231	25.204		77.412	5.451	17.444		25.933	34.945	39.508
	79.077	5.616	15.844		52.285	21.568	26.965		77.415	5.335	17.512		33.663	30.131	36.65
	77.981	7.265	15.392		21.459	37.974	41.195		79.341	5.593	15.51		41.127	26.419	32.997
	75.602	7.558	17.062		66.988	9.994	24.067		76.669	5.054	18.58		27.174	26.698	46.567
	78.767	7.243	14.457		75.701	11.041	13.658		78.61	5.034	16.669		57.429	27.321	32.798
	75.262	7.104	17.78		51.66	20.914	28.338		80.42	4.694	15.26		66.501	29.825	31.337
	82.713	3.527	13.926		10.222	55.793	34.257		76.155	5.14132	19.0264		29.219	32.1357	39.2881
	80.97	6.16	13.08		23.28	36.33	40.74		75.0312	5.32203	20.0133		16.1259	46.3573	38.041
	82.75	6.6	10.98		25.661	38.696	36.39		76.3659	5.45755	18.5583		31.2391	35.1673	34.2842
	77.84	3.837	18.531		16.83	32.51	50.83		76.7329	6.72387	16.9062		32.2516	28.5549	39.9277
	79.893	3.263	17.042		27.63	25.97	46.64		74.4215	7.42179	18.5946		28.2686	36.5503	35.6951
	76.409	4.297	19.518		11.33	41.13	47.82		79.2986	4.98266	15.894		19.0796	31.6464	49.7338
	75.99	5.71	18.53		11.49	44.37	44.4		80.2996	4.17045	15.8067		32.1364	30.4883	37.8855
	71.81	7.25	21.17		14.11	42.15	43.26		76.7414	6.90444	16.8386		24.0978	55.1558	21.3688
	75.59	5.23	19.36		50.7249	22.0974	27.651		82.1524	4.22978	13.8945		31.0166	48.709	20.9964
	70.83	6.9	22.45		23.6471	35.5322	41.2174		81.6611	4.47448	14.086		47.7369	20.2065	32.6468
	72.71	7.03	20.48		10.8	64.92	24.66		79.8389	4.73494	15.1579		52.5193	24.2986	23.9512
	71.66	6.5	21.86		26.18	30.58	43.85		80.7333	4.74632	14.7887		44.1976	23.4582	33.2896
	74.7	5.07	20.25		23.4	28.73	48.76		79.3416	6.10241	14.9128		36.9157	30.0609	33.9987
	75.09	5.25	19.74		31.54	32.9	36.53		80.2544	6.39286	13.7809		41.8715	38.2267	20.6174
	79.5176	6.36582	14.4771		26.37	44.43	29.93		78.745	7.50265	14.4328		40.1277	42.4108	18.1944
	76.6524	7.02541	16.4939		61.157	22.1079	17.3624		76.0068	5.65554	18.7055		34.6524	43.9627	22.2022
	79.5455	5.57899	15.2009		37.1542	32.9221	30.6613		75.6453	6.73651	18.0139		29.211	37.031	34.3993
	80.84	4.59	14.67						75.1241	5.95671	19.3381		30.5261	36.1042	34.0109
	78.09	5.59	16.41										35.9406	26.8251	37.9873
	81.14	4.56	14.39
	71.63	11.17	17.47
	73.43	10.03	16.81
	73.27	10.19	16.78
	73.5	10.37	16.56
	73.62	9.89	16.89
	75.2719	8.69733	16.4726
	79.2572	7.06621	14.1412
	Spleen
	Young				Old				Foxo1Ctrl				Foxo1TKO
	CD4N	CD4M	CD4R		CD4N	CD4M	CD4R		CD4N	CD4M	CD4R		CD4N	CD4M	CD4R
	68.169	15.54	16.573		2.799	50.558	46.431		78.601	6.62	14.983		14.676	54.181	30.677
	72.261	10.401	17.616		12.648	46.555	41.205		67.336	15.162	17.694		37.865	40.962	21.343
	73.542	9.79	17.007		7.724	54.753	37.75		66.098	16.044	17.811		31.047	42.66	26.603
	66.835	13.746	19.797		32.056	37.566	31.214		62.342	15.216	22.581		38.601	36.824	23.266
	73.184	11.548	15.789		38.29	35.762	26.894		68.778	13.804	17.067		29.657	43.94	26.718
	74.952	10.601	14.904		11.963	56.579	32.399		66.531	16.084	17.833		44.938	34.369	21.25
	58.989	18.905	22.379		17.312	55.444	28.339		73.434	9.515	17.294		24.485	41.699	34.147
	65.059	18.241	17.123		23.623	46.724	30.531		70.87	12.461	16.827		36.656	41.007	21.272
	62.007	16.971	21.32		12.653	57.204	31.317		79.095	8.163	13.09		39.67	42.189	16.022
	72.135	14.236	13.939		9.746	54.26	36.454		75.9717	8.66455	15.6775		36.4104	40.6617	23.3512
	64.47	16.44	19.19		6.37	38.14	55.33		70.584	13.1291	16.84		24.9881	56.3406	19.3996
	81.72	7.67	10.72		18.568	41.556	40.414		72.6393	11.2173	16.5203		36.4182	46.8101	17.4227
	68.285	11.842	20.081		6.17	49.18	44.98		67.9204	14.529	17.7122		38.0289	40.6402	21.939
	72.337	9.926	17.915		7.65	49.68	42.91		67.5799	14.6886	17.3546		39.7416	39.419	21.2392
	66.981	12.291	20.92		5.49	53.4	41.25		67.0226	13.485	19.4382		34.7981	39.0992	26.4441
	67.34	12.81	20.05		3.77	51.72	44.59		77.8375	9.72851	12.894		43.6429	33.2887	23.2902
	61.6	16.74	21.87		3.71	47.77	48.42		76.9093	10.3419	13.1634		31.4276	51.1601	17.8556
	64.22	41.13	19.72		21.1374	49.5948	29.8345		68.012	19.448	13.4633		30.4207	49.6525	20.3994
	64.87	16.4	19.06		7.31848	59.7729	33.4053		74.701	12.3921	13.6366		51.2178	28.057	21.2406
	69.93	12.93	17.43		8.1	61.6	30.44		71.5955	13.7179	15.4667		51.4014	26.8051	22.5921
	55.96	21.5	22.92		13.26	49.73	38		73.3096	13.7319	13.8137		40.3499	37.7352	22.6966
	67.64	13.72	18.93		9.53	52.33	39.06		79.2507	8.43783	12.6018		38.274	42.2511	20.3293
	68.1	13.42	18.74		12.75	43.54	44.75		80.0248	9.59218	10.8502		48.0196	35.388	16.8967
	73.4029	11.8805	15.0313		17.49	50.92	32.98		75.821	12.0041	12.7727		45.5072	37.4303	17.4137
	72.8355	12.2737	15.2543		47.3511	33.0988	20.4093		75.8593	9.09267	15.3831		38.4163	45.344	16.6267
	72.7156	12.0485	15.616		21.8729	54.2098	25.0853		73.6798	8.72251	17.9219		34.8199	46.1464	19.321
	70.5	14.41	15.42						73.2655	11.2062	15.9262		34.6749	46.3757	19.4254
	70.56	13.9	15.92										34.8374	38.312	27.3308
	71.37	14.1	14.97
	65.07	19.45	15.78
	66.77	16.85	16.69
	63.27	19.48	17.22
	70.14	15.8	14.23
	67.17	15.44	17.41
	70.5106	13.611	16.3252
	72.094	12.7851	15.5454
	Figure 2c
	Absolute cell numbers
	CD4N
	pLNs			mLNs			Spleen			pLNs			mLNs			Spleen
	Young	Old		Young	Old		Young	Old		Foxo1Ctrl	Foxo1TKO		Foxo1Ctrl	Foxo1TKO		Foxo1Ctrl	Foxo1TKO
	12.202	0.157		7.914	0.376		24.708	0.618		7.542	0.954		2.55	2.272		14.622	4.286
	7.255	0.204		3.537	0.69		16.803	2.681		13.975	2.587		6.981	3.938		20.356	8.657
	8.587	1.04		3.734	0.496		17.459	0.986		10.266	2.435		6.044	1.336		14.681	6.218
	14.434	1.838		7.193	1.402		12.542	2.599		9.334	2.426		4.661	3.868		8.923	3.955
	6.204	5.469		5.205	1.852		10.123	4.58		7.849	5.162		7.388	5.629		15.484	5.735
	4.276	0.334		6.234	0.318		8.243	0.669		16.024	2.094		6.485	3.356		18.406	5.306
	9.63	2.479		3.684	4.557		14.009	4.061		8.665	3.038		5.778	2.087		15.737	2.63
	11.197	5.194		4.84	1.986		12.508	4.674		6.706	3.831		2.957	5.72		12.965	7.608
	7.692	1.869		4.145	1.544		9.147	6.826		8.255	2.567		4.659	5.041		11.023	6.561
	11.395	0.091		5.632	0.743		8.034	0.402		9.214	2.855		5.416	4.326		14.819	11.033
	21.327	1.318		8.378	0.524		10.41	1.581		12.937	3.871		8.219	4.867		15.274	9.869
	6.316	0.759		5.631	1.635		6.039	5.633		12.778	2.9		7.859	6.99		17.191	11.072
	14.556	0.418		6.618	0.302		17.417	1.589		10.131	4.39		5.605	5.124		13.746	9.75
	11.361	2.035		5.987	0.265		15.784	2.104		3.837	2.223		1.956	1.475		10.714	5.094
	24.499	0.203		6.31	0.532		11.493	2.154		3.35	1.362		2.353	1.345		9.346	3.779
	11.847	0.355		5.993	0.134		18.55	0.631		13.86	2.56		6.787	4.455		21.123	9.548
	13.924	0.122		6.573	0.853		14.546	0.295		10.3	2.644		5.986	1.428		15.63	7.547
	16.271	1.646		7.794	0.559		22.314	3.905		9.498	2.601		4.934	5.001		10.647	4.495
	12.548	1.096		7.759	0.378		20.263	2.059		6.878	3.147		3.674	3.17		16.102	8.968
	11.488	0.36		9.977	0.65		18.089	2.61		4.065	3.509		3.986	4.145		10.902	9.938
	13.92	0.62		4.03	2.48		13.68	4.44		5.842	1.562		2.242	2.223		14.557	5.956
	11.68	2.93		6.29	0.17		8.49	1.99		6.967	1.545		2.085	0.979		9.536	8.12
	15.2	0.41		8.8	3.05		11.41	3.9		4.245	1.552		2.35	1.875		12.319	8.381
	8.118	0.5		4.919	0.96		16.737	8.58		6.261	1.588		3.194	1.927		10.248	6.539
	11.985	2.778		5.324	1.48		14.77	4.899		3.575	2.126		2.982	2.506		12.501	6.136
	12.978	0.341		5.026	0.409		17.791	3.289		2.506	1.958		2.302	2.287		11.344	5.215
	10.61			5.93			10.26			3.522	2.128		2.568	2.992		10.505	6.13
	6.68			3.3			6.37			6.174	1.734		2.141	1.005		13.207	6.004
	12.99			3.34			9.18				1.538			2.043			6.576
	10.35			5.87			19.1				1.408			1.421			2.285
	8.51			5.48			15.1
	9.18			5.51			14.11
	9.58			6.09			13.5
	6.96			4.55			16.31
	8.434			4.651			10.106
	8.788			3.701			10.545
	CD4M
	pLNs			mLNs			Spleen			pLNs			mLNs			Spleen
	Young	Old		Young	Old		Young	Old		Foxo1Ctrl	Foxo1TKO		Foxo1Ctrl	Foxo1TKO		Foxo1Ctrl	Foxo1TKO
	0.66	0.474		0.526	0.724		5.633	11.158		0.461	0.939		0.138	6.696		1.231	15.823
	0.647	0.762		0.296	1.732		2.419	9.867		0.784	0.726		0.627	5.736		4.583	9.365
	0.475	2.957		0.28	0.779		2.324	6.992		0.567	1.097		0.6	2.614		3.564	8.543
	0.846	0.885		0.611	0.549		2.58	3.046		0.438	0.771		0.328	5.213		2.178	3.773
	0.319	1.782		0.37	0.764		1.597	4.278		0.337	1.153		0.509	5.039		3.108	8.497
	0.181	0.583		0.581	0.564		1.166	3.166		0.748	0.313		0.457	2.156		4.45	4.058
	1.1	0.588		0.68	0.368		4.49	13.005		0.297	0.623		0.381	2.05		2.039	4.479
	1.307	0.617		0.29	0.445		3.507	9.245		0.386	1.283		0.189	3.868		2.28	8.511
	0.526	0.932		0.625	0.391		2.504	30.862		0.346	0.586		0.272	3.84		1.138	6.977
	0.335	0.509		0.24	4.054		1.585	2.239		0.538	0.788		0.279	1.831		4.238	6.044
	1.572	2.423		0.637	0.817		2.655	9.464		0.786	0.764		0.45	2.252		2.534	5.147
	0.396	2.658		0.449	2.466		0.958	12.607		0.635	0.924		0.466	3.71		3.294	10.355
	0.513	0.814		0.326	0.584		3.02	12.674		0.491	1.062		0.329	4.173		2.575	10.763
	0.358	3.399		0.245	0.249		2.166	13.673		0.189	1.756		0.102	3.376		1.339	8.292
	2.023	1.263		0.355	1.931		2.109	20.968		0.175	0.832		0.212	2.112		1.257	6.169
	0.532	1.152		0.451	0.517		3.529	8.659		0.752	0.63		0.595	5.76		4.519	9.471
	0.632	0.316		0.663	2.548		3.953	3.792		0.555	1.051		0.597	2.369		3.397	8.48
	0.829	0.888		0.539	0.244		5.651	9.163		0.402	0.813		0.31	4.744		2.142	3.429
	0.855	1.624		0.756	0.567		5.124	16.816		0.509	2.678		0.232	2.732		2.158	8.512
	0.719	1.03		0.965	3.88		3.345	19.85		0.228	1.517		0.269	2.577		1.243	7.271
	1.07	0.63		0.37	2.9		5.25	16.64		0.338	0.754		0.159	2.445		2.708	6.651
	0.9	1.81		0.43	0.21		1.72	10.94		0.463	1.042		0.149	2.815		1.473	18.308
	0.93	0.79		0.62	3.18		2.25	13.32		0.155	0.644		0.181	2.111		1.312	10.772
	0.421	1		0.394	1.62		2.709	24.97		0.256	0.733		0.254	1.707		1.228	6.988
	0.567	1.328		0.488	0.535		2.489	3.424		0.183	1.047		0.284	2.288		1.979	4.522
	0.617	0.63		0.352	0.362		2.948	8.151		0.167	1.07		0.171	2.417		1.36	4.29
	0.47			0.34			2.1			0.205	1.816		0.229	3.796		1.244	7.235
	0.34			0.24			1.25			0.457	1.07		0.17	1.274		2.02	7.957
	0.72			0.19			1.81				0.747			2.416			8.796
	0.73			0.92			5.71				0.758			1.061			2.513
	0.58			0.75			3.81
	0.73			0.77			4.34
	0.72			0.86			3.04
	0.55			0.61			3.75
	0.615			0.537			1.951
	0.643			0.33			1.87
	CD4R
	pLNs			mLNs			Spleen			pLNs			mLNs			Spleen
	Young	Old		Young	Old		Young	Old		Foxo1Ctrl	Foxo1TKO		Foxo1Ctrl	Foxo1TKO		Foxo1Ctrl	Foxo1TKO
	2.323	0.637		1.371	1.029		6.007	10.247		1.79	1.564		0.408	8.69		2.787	8.959
	1.477	1.362		0.545	2.55		4.096	8.734		2.604	1.12		1.606	5.638		5.349	4.879
	1.766	3.527		0.626	1.093		4.038	4.82		1.89	1.133		1.59	4.085		3.956	5.328
	3.106	1.498		1.517	0.652		3.715	2.531		1.738	1.356		1.05	5.893		3.232	2.384
	1.348	3.396		1.043	0.955		2.184	3.217		1.644	1.683		1.671	6.129		3.842	5.166
	0.847	1.087		1.231	0.611		1.639	1.813		3.134	0.53		1.268	2.692		4.934	2.509
	2.716	1.398		0.831	1.637		5.315	6.648		1.811	1.147		1.4	3.576		3.706	3.668
	3.331	1.395		0.888	0.358		3.292	6.041		1.34	1.567		0.627	4.644		3.079	4.415
	1.462	1.685		0.979	0.847		3.145	16.896		1.346	0.713		0.884	4.035		1.824	2.65
	2.264	0.819		0.948	2.489		1.552	1.504		2.069	0.926		0.916	2.959		2.934	4.575
	4.542	4.294		1.354	0.917		3.099	13.732		2.604	1.225		1.418	2.219		2.788	4.338
	1.236	2.875		0.747	2.319		1.328	12.261		2.47	1.543		1.492	5.265		3.714	6.228
	2.815	1.691		1.575	0.914		5.122	11.589		1.984	1.552		1.027	4.719		2.59	5.179
	2.176	4.235		1.277	0.448		3.909	11.81		0.728	1.353		0.385	1.308		1.775	2.894
	5.493	1.539		1.612	2.245		3.59	16.186		0.702	0.985		0.516	0.91		1.6	2.534
	2.606	1.564		1.462	0.517		5.522	7.466		2.544	0.982		1.495	5.626		5.509	5.103
	3.139	0.724		1.938	2.616		5.164	3.844		1.85	1.075		1.496	3.722		4.014	5.735
	3.832	1.036		1.996	0.305		6.854	5.512		1.675	1.341		0.989	5.895		3.088	2.399
	2.959	1.667		2.459	0.658		5.953	9.398		1.077	1.693		0.579	1.27		2.398	4.055
	2.86	0.93		2.81	1.47		4.509	9.81		0.87	1.104		0.996	1.568		2.25	2.716
	3.79	0.84		1.23	4.16		5.6	12.71		1.423	0.773		0.598	2.989		3.473	3.82
	2.76	1.69		1.71	0.36		2.38	8.17		1.718	1.237		0.507	2.31		2.169	6.304
	3.79	1.02		2.31	3.53		3.14	13.69		0.682	0.705		0.442	2.058		1.959	4.009
	1.304	1.15		0.896	1.09		3.427	16.17		1.204	0.982		0.548	2.386		1.389	3.772
	2.044	1.265		1.146	0.42		3.093	2.111		0.656	0.822		0.547	1.234		2.106	2.159
	2.196	0.677		0.96	0.337		3.821	3.772		0.611	0.985		0.567	1.037		2.3	1.996
	1.75			1.08			2.24			0.885	1.372		0.612	1.917		2.555	2.653
	1.29			0.69			1.44			1.61	1.027		0.551	1.184		2.871	3.331
	2.12			0.59			1.93				0.927			2.276			3.684
	1.95			1.43			4.63				0.918			1.502			1.793
	1.6			1.25			3.77
	1.8			1.26			3.84
	1.69			1.37			2.74
	1.3			1.04			4.23
	1.842			1.018			2.34
	1.76			0.66			2.274
	Figure 2d
	Absolute cell numbers
	Thymus
	Total			DP			TN			CD4N			CD8N
	Foxo1Ctrl	Foxo1TKO		Foxo1Ctrl	Foxo1TKO		Foxo1Ctrl	Foxo1TKO		Foxo1Ctrl	Foxo1TKO		Foxo1Ctrl	Foxo1TKO
	185.79	213.42		150.47	175.72		8.11	7.64		15.2864	16.5405		4.0716	3.9889
	207.17	197.75		160.34	165.55		13.59	8.48		17.7869	13.8855		5.3263	2.9047
	127.08	140.98		98.2	118.5		8.33	5.02		10.7541	10.0856		2.9628	2.2961
	361.96	368.14		298.31	304.77		19.89	15.77		18.8987	22.483		4.199	5.3671
	300.02	195.93		239.49	156.85		17.69	10.03		19.143	15.1497		4.4093	4.2295
	340.61	187.72		280.49	149.23		17.58	10.2		19.2764	13.1148		4.2054	3.7893
	206.48	152.78		170.77	124.34		8.98	7.73		13.6106	10.6101		3.6564	2.5189
	183.37	132.72		150.01	95.94		10	11.97		11.6758	10.8467		2.8933	2.671
	151.94	91.9		107.97	57.68		15.45	10.79		7.6948	11.3346		1.6033	3.1076
	113.58	157.09		73.16	110.69		17.14	15.79		6.7527	5.3508		1.76	1.4269
	195.75	210.4		157.57	162.57		11.08	14.1		9.7156	11.3374		2.7963	3.3382
	229.46	192.12		176.46	155.17		17.2	12.24		10.549	7.3395		3.1331	2.2609
	248.19	233.93		204.77	182.7		10.43	16.3		12.1061	12.0372		3.4853	3.3159
	Figure 2e
	Absolute cell numbers
	LNs						Spleen
	CD4N			CD8N			CD4N			CD8N
	Foxo1Ctrl	Foxo1TKO		Foxo1Ctrl	Foxo1TKO		Foxo1Ctrl	Foxo1TKO		Foxo1Ctrl	Foxo1TKO
	0.5347	0.1362		0.1911	0.0533		0.554	0.7237		0.2063	0.3201
	0.5852	0.0877		0.2004	0.0378		0.1891	0.4943		0.0408	0.197
	0.6616	0.1478		0.4209	0.0845		0.5243	0.1987		0.3939	0.2036
	1.0887	0.2128		0.5115	0.086		0.9242	0.7369		0.4979	0.4798
	0.5802	0.1096		0.3917	0.028		0.5902	0.3924		0.4854	0.1943
	0.2425	0.1244		0.101	0.0442		0.2699	0.2918		0.1356	0.1541
	2.8704	0.1838		0.1816	0.0548		0.3181	0.5749		0.2175	0.2356
	0.2816	0.0472		0.1219	0.0155		0.2401	0.1223		0.0343	0.0415
	2.0522	0.0563		0.067	0.0121		0.2328	0.1968		0.1101	0.0474
	0.2245	0.0946		0.0931	0.0262		0.2093	0.2713		0.0751	0.0725
	0.3846	0.1033		0.1934	0.0371		0.4739	0.2565		0.2625	0.1677
	0.3091	0.0454		0.2015	0.0478		0.3876	0.167		0.2894	0.2108
	0.3595	0.1513		0.1801	0.0561		0.3503	0.4216		0.228	0.2077
	Figure 2g
	Distribution CD4N/CD4M/CD4R donor CD4 T cells
	LNs				Spleen
Host	Foxo1Ctrl				Foxo1Ctrl
	CD4N	CD4M	CD4R		CD4N	CD4M	CD4R
	85.3	5.81	9.1		80.84	14.51	4.99
	78.46	7.95	13.86		80.06	12.65	7.51
	72.41	8.94	18.93		77.38	12.29	10.62
	76.71	9.12	14.32		74.09	17.21	9.39
	80.69	9.25	10.28		73.03	20.1	7.26
	76.19	13.37	10.54		77.96	13.78	9.23
	66.65	16.03	17.72		61.13	23.42	15.74
	LNs				Spleen
Host	Foxo1TKO				Foxo1TKO
	CD4N	CD4M	CD4R		CD4N	CD4M	CD4R
	17.73	56.42	26.49		9.18	79.84	11.64
	17.41	48.84	33.44		8.09	79.11	13.19
	14.82	38.73	46.8		4.93	56.95	38.21
	6.94	38.05	55.14		3.96	69.17	27
	5.17	50.27	44.69		3.92	72.02	24.03
	3.53	59.76	36.74		13.4	79.27	7.7
	6.64	81.02	12.52		20.02	55.98	23.75
	15.02	42.68	42.87
	Figure 2h
	Absolute numbers donor cells
	LNs
	CD4N			CD4M			CD4R
	Foxo1Ctrl	Foxo1TKO		Foxo1Ctrl	Foxo1TKO		Foxo1Ctrl	Foxo1TKO
	0.0133	0.0065		0.000907	0.020781		0.00142	0.00976
	0.0086	0.0051		0.000869	0.014376		0.00152	0.00984
	0.0075	0.0035		0.000921	0.009242		0.00195	0.01117
	0.0091	0.0075		0.001079	0.0412		0.0017	0.0597
	0.011	0.004		0.001258	0.039307		0.0014	0.03494
	0.0057	0.0018		0.001001	0.031127		0.00079	0.01914
	0.0033	0.0002		0.000795	0.002483		0.00088	0.00038
		0.0013			0.003611			0.00363
	Spleen
	CD4N			CD4M			CD4R
	Foxo1Ctrl	Foxo1TKO		Foxo1Ctrl	Foxo1TKO		Foxo1Ctrl	Foxo1TKO
	0.01798	0.00487		0.003228	0.042311		0.00111	0.006169
	0.01005	0.00324		0.001588	0.031621		0.000944	0.00527
	0.00339	0.00728		0.000538	0.084153		0.000465	0.056468
	0.01266	0.00504		0.002941	0.088015		0.001604	0.034357
	0.01115	0.00245		0.003068	0.045116		0.001108	0.015055
	0.00802	0.00194		0.001416	0.011496		0.000949	0.001117
	0.00712	0.00207		0.002726	0.005794		0.001833	0.002459

## Sheet: Figure 3
	Figure 3c
	% PD1+
	CD4M
	pLNs			mLNs			Spleen			pLNs			mLNs			Spleen
	Young	Old		Young	Old		Young	Old		Foxo1Ctrl	Foxo1TKO		Foxo1Ctrl	Foxo1TKO		Foxo1Ctrl	Foxo1TKO
	50.5	81.1		58.3	71.7		56.1	54.6		32.6	70.8		37.4	70.6		20.5	43.2
	51.1	89		62.2	92.5		47.9	63.1		53	71.7		56.1	80.9		49.1	48.7
	47.4	69.2		61.2	70.1		43.3	92.5		46.3	59.1		57	76		40.1	34.2
	51.2	86.1		54.3	80.3		23.8	79.1		45.3	76.2		55.5	76.8		35.1	51.1
	45.4	81		54.6	74.9		20.4	78.2		39	64.3		45.4	61.4		26.4	31.1
	39.4	90.3		51	88.8		23.4	42.2		26.9	57.7		34.2	65.9		23.8	27.9
	37	93		51.8	91		2.7	87.1		23.6	64.4		36.7	56.9		28.8	37.3
	52.8	69		71.2	72.1		2.2	79.7		17.8	66.6		24.5	66.1		25.7	26.2
	57.4	65.1		62.7	69.4		37.5	84		25.7	54.5		33.3	52.7		15.3	38.6
	47	74.6		55.3	64.6		31.5	83		16.5	69.6		20.9	56.9		14.5	36.4
	41.6	78.1		53.2	64.9		41.4	63.3		24	84.6		30.6	71.8		30.5	46.7
	78.2	73.6		60.1	84.4		39.3	75.8		27	38.9		25.1	64.9		35	34.6
	40.7	61.2		41.3	60		42.1	68.5		27.7	54.2		28.7	56.5		13.1	35
	38.8	71.1		45.7	78		38.7	62.8		26.2	77.2		21.6	74.5		13.6	35.9
	28.4	68.5		35.7	65.5		49.1	78.7		18	55.9		18.4	47.9		36.1	34.5
	26.5	69.7		37.9	77.8		50.9	64.3		28.6	58.1		29	50.8		17.9	21
	28.3	68.9		50.4	78.2		50.1	80.7		20.8	56.5		28.8	68.3		16.2	40
	32.3	73		31.2	59.3		38.7	73.4		28.2	48.5		27.9	69.7		19	30.3
	32.9	48.5		42	40.8		47.1	79.5		44.2	51.1		35.5	64.3		20.2	28.5
	29.5	59.1		36.4	45.5		37.2	85		39.9	48.9		43.8	58		37.9	32.9
	48.7	72.8		41.6	73.5		38.3	79.4		36	57		38.5	59.2		43.6	37
	45.9	62.4		56.4	75.1		30.9	74.8		38.6	63.4		33.5	70.8		34.1	46.1
	44	67.1		49.1	67.2		42.1	74.3			61.5			74			40.3
	40.7	79.8		48.2	72.3		36.9	72.8			54.8			53			35.6
	35.6	68.2		46.8	69.7		43	86.4
	44.2	58.5		55.4	54.6		57.6	78.6
	38.5	54.2		61.5	55.9		48.5	73.5
	43.7	55		48.6	55.8		25.5	62.7
	43.4	42.2		44.5	39.3		23	67.6
	41	68.5		37.3	56.5		23.1	68.6
	31.7	63.4		45.8	27.2		14.9	78.5
	38.5	70.9		42.6	77.8		24.5	53.7
	40.1	62.9		45.3	58.1		34.7	71.6
	36.7	81.1		46.1	68.9		50	58.7
	53.9	76.3		52.3	71.9		39.5	61.6
	29.2	26.1		36.2	23.1		31.8	60.1
	25.9	34.6		34	31.5		45	61.3
	31.5	33		37.5	17.5		36	80
	22.9	44.2		25.8	59.9		45.7	47.3
	31.8			38.7	45.9		37.9	74.2
	31			45.4			41.5	70.7
	29.3			32.7			48.5	78.6
	25.7			47.5			24.9	69.1
	19.1			44.8			34.4	42.5
	23			43.1			25	53.7
	26.6			48.1			36	42.8
	31.9			54.7			34.4	68.6
	33.9			51.6			39.1	46.9
	30.6			41.6			30.2
	33.9			43.4			20.3
	41			42			35.7
	32.5			43.2			23.8
	22.6			32.8			28.1
	27.3			33.8			30.1
	24.6			31.3			30.1
	25.1			29.2			23.7
	25			33.6			16.3
	22.8			32.5			19.8
	24.4			21.3			27.3
	16.2			21.2			27.3
	17.2			13.3			28.5
							36.6
							32.7
							29.9
							33.3
							20.4
							30.1
							24
							30.9
							18.6
							18.4
							29.7
							12.8
							14.2
	CD4R
	pLNs			mLNs			Spleen			pLNs			mLNs			Spleen
	Young	Old		Young	Old		Young	Old		Foxo1Ctrl	Foxo1TKO		Foxo1Ctrl	Foxo1TKO		Foxo1Ctrl	Foxo1TKO
	39.1	78.8		35.8	70.7		46.7	90.2		26.7	82.2		23	72.5		29.7	62.6
	38	81.7		33.9	76.3		45.1	84.8		39.3	70.4		38.2	80.7		50.3	60.3
	36.4	59		31.7	56.3		44.1	92		34.9	63.5		38.5	81.7		48.5	71.4
	35.5	83.7		34.7	61.3		27.9	92.2		34.8	79.9		29.6	80.5		49.6	72.5
	33.7	79.2		33.2	55.9		28.7	88.2		35	64.5		29.9	68.2		40.8	67.6
	37.5	87.1		36.7	68.8		33.7	42.1		28.7	51.1		24.8	73.3		44.4	68.2
	38.7	82.9		42.3	81.6		48.9	90.4		25.4	61		27	72.6		33.4	70.9
	39.5	69.9		47.8	64.7		41.7	88.7		20.1	70.2		24.5	67.1		27.5	48.1
	43.8	64.2		46.9	69.7		56.4	90.7		27.3	52		28.2	46.2		26	52
	40.3	68.6		43.9	55.4		50.6	89.7		19.8	77.1		20.3	65.7		17.4	51.2
	35.6	70		37.4	64.2		51.3	76.4		22.4	80.1		23.2	71.5		23.5	70.1
	42.6	70.1		44.2	79.1		51.9	75		28.4	57.2		30	67.9		35.6	57.4
	35.6	64		32.8	51.1		42	72.9		31.7	57.2		27.9	57.6		33.8	52.2
	32.7	72.5		30.7	77.9		48.5	75.4		33.5	68.4		29.5	65.7		27.7	53.9
	29.1	73.9		24.7	58.7		54.4	82.4		29.7	62.6		20.7	59.6		29.7	56.4
	26.3	64.2		21.9	67.7		53.4	88.1		31	61.1		24	58.2		23.7	43.3
	33.4	74.9		35	72.6		58.1	88.1		28.6	57.1		26.6	69.5		28.3	55.2
	35.3	68.6		27.2	59.7		47.9	78.3		33.5	68.3		32.3	74.3		28.3	58.7
	31	49.8		24.5	38		56.3	83.6		36.8	60.9		29.9	69.1		34.3	48.7
	33.4	55.1		26.1	43.6		46.5	90.4		36.1	67.9		31.1	68.5		34.8	50.4
	41.9	65.2		27.2	62.7		46.3	86.1		29.1	67		31.4	69.7		35.8	56.1
	31.1	67.3		30.7	82.4		41.4	80.1		34.4	61.8		29.8	70.3		33.8	52.7
	31.3	62.2		23.8	63.8		55.7	86.5			75.3			79.2			60.7
	30.4	78.5		24.3	74.8		45.4	73.9			64.7			71.8			62.5
	31.1	62.6		26.5	52.2		48.9	87.9
	31.1	56.3		27.6	43.8		53.8	78.6
	30.8	55.6		35.3	40.5		42.2	78
	38.3	49.1		30.2	43.8		40.4	73.7
	38.8	34.3		34.3	35.4		29.7	78.7
	34.2	56.8		21	34.5		45.4	71.2
	30	61.9		25.2	47.3		28.7	87
	35.1	55.8		27.1	67.8		35.4	62.6
	37.3	44.2		30.1	35.7		42.6	86
	37.4	68.9		26.2	64.2		52.3	64.9
	44.4	65.6		31.7	54.3		34.9	71.5
	21.8	26.2		18.8	21.6		37	67.1
	22.2	41.5		20.9	37.2		45.7	52.5
	22.7	34.5		21.8	27.8		41.4	40.3
	21.2	30.7		17.5	44.2		45.3	64.2
	27.7			23.9	30.8		42.5	71.9
	26			27.2			44.9	69.6
	26.9			21.7			44.1	61.9
	37.1			27.2			31.2	72
	34.3			25.5			32.9	63.6
	31.2			24.4			34.3	46.4
	35.6			28.5			43.5	53.5
	33.6			32.8			40.4	56.5
	40.2			36.5			41.4	67
	26.3			25.4			31.3	44.5
	28.7			25.1			26.6
	21.6			26			36.2
	26.6			29.4			29.4
	24.8			23.6			32
	27.1			23.5			34.5
	26.1			21.4			32.2
	24.8			22.3			37.3
	24.3			18.9			31
	24.4			17.2			34.4
	22.5			11.8			44.2
	22.7			12.5			43.4
	23.1			9.5			42.7
							33.3
							36.5
							31.3
							34.1
							28.8
							37.4
							30.3
							34.1
							26.4
							25.3
							35.2
							25.5
							26
	CD8M
	pLNs			mLNs			Spleen			pLNs			mLNs			Spleen
	Young	Old		Young	Old		Young	Old		Foxo1Ctrl	Foxo1TKO		Foxo1Ctrl	Foxo1TKO		Foxo1Ctrl	Foxo1TKO
	8.9	36.4		15.8	26.2		12.9	50.2		3.3	2.5		9.8	11		4.1	17.6
	9	29.9		13.4	31.7		11.1	49.5		7.7	10.3		7.9	18.6		12.1	17
	7.4	18		13	16.9		11	90.1		6.1	5.8		8.6	14.2		9.8	17.4
	5.8	20.5		7.2	13.8		9.9	48.9		6.6	11.7		8.1	17.2		12.6	21.1
	5.5	26.6		5.7	21.9		7.1	51.2		4.4	2.8		7.4	9.4		9.4	11.1
	8.6	45.8		9.4	26.5		14.5	18		3.1	8.6		7.7	7.9		12.3	7.9
	7.3	22.2		6.6	17.1		1.7	42.7		2.2	3.4		3.4	11.1		5.1	12.2
	9.8	29.3		10.7	17.9		1.5	47.2		2.9	11.5		7.6	23.2		4.1	9.9
	9.7	31.4		9	19.5		11	57.4		4.3	14.5		4.6	13.6		3.3	18.3
	10.5	5.6		14.2	4.8		8.9	63.7		2.3	14.2		4.3	24.9		5.2	19.6
	10.7	7		15.2	9.6		9.7	47		3.2	24.7		4	21.3		5.6	29.6
	16.5	42.9		21.5	25.7		11.2	43.4		4.4	4.5		7.5	7.8		7	8.4
	8.2	23.1		6.8	19.1		8.7	20.9		4.6	6.3		3.4	15.5		3.3	15.6
	7.8	33.1		6	39.4		8.9	71.8		3.2	8.7		2.5	24.9		3.3	16.5
	9.3	44.4		10.1	33.3		12.9	47.5		5	16.6		3.3	19.4		7.1	18.5
	5.7	20		6	16.5		11.1	17.2		3.9	10.3		3.6	13.7		4.3	13.2
	6.1	12.3		13.3	16.8		12.7	67.4		2.6	7.9		3.8	17.7		5.1	15.4
	6.9	18.6		8.3	19.4		13.5	51.9		3.6	5.9		5.1	24.8		4.6	10.4
	6.5	29		10.7	19.5		29.1	30.4		3.1	16.1		3.8	17.4		3.6	12.6
	9.9	22.5		11.5	16.8		14.5	24.7		3.7	5.8		5	15		4	10.4
	10.6	22.5		9.6	38.5		7.9	86.9		3.5	3.8		4.5	3.6		5.5	5.2
	7.3	37.3		12.5	52.1		10	40.6		3.7	5		3.8	9.8		4.3	11
	6.5	34.2		14	25.2		15.6	53.7			5.3			8.8			7.4
	7.3	44.2		17.1	18.4		10.2	72.8			4.3			8.1			8.1
	9.8	29.8		17.5	41.1		11.6	60.5
	13	28.9		19.3	34.6		14.3	13.2
	5	41.4		11.4	24.4		11.5	27.5
	9.9	13.1		10.2	18.1		18.2	49.2
	7.2	17.1		6.5	21.9		6	39.4
	6.1	19.4		5.1	15.7		9.4	45
	4.9	40.4		9.1	34.7		11.4	68
	5.3	31.6		6.6	45.7		8.3	59.3
	11.3	34.3		15.2	33.2		12.6	63.5
	10.8	41		16.4	53.5		13.6	39.4
	15.5	44.4		19.7	46.2		11.6	62
	13.7	11.4		17.9	16.4		11.7	72.5
	12.8	16.4		16.9	17.8		18.5	16.6
	11.1	21.9		18.1	16		20.1	25.6
	9.8	35.9		14.4	54.3		25.3	39
	11.6			13.5	20.7		12.4	19.1
	13			16.2			15.6	61.5
	12.7			14.8			8	51.2
	11.2			19.3			4.9	53.1
	7			11.4			10.1	44.8
	7.8			12			5.6	58
	6.5			13.5			15.1	20.4
	6.9			13.3			12	27.6
	7.1			10.5			15.7	27.7
	16.3			22.2			17.1	50.2
	16.3			20.6			14.1	45.9
	15.6			22.2			16
	13.2			21.9			18.8
	14.9			17.9			9.8
	15.4			19.1			11.9
	12.6			13.7			12.4
	14.5			15.8			12.2
	11.3			14.1			7.2
	12.7			13.1			12.2
	10.9			13.2			10.4
	8.4			11.1			10.4
	8.5			6.7			6.7
							15.8
							18.7
							14.8
							13.5
							14.6
							11.9
							11.4
							9.2
							9.9
							10.1
							14.9
							10.3
							8.9
	Figure 3d
	% KI67+
	CD4M
	pLNs			mLNs			Spleen			pLNs			mLNs			Spleen
	Young	Old		Young	Old		Young	Old		Foxo1Ctrl	Foxo1TKO		Foxo1Ctrl	Foxo1TKO		Foxo1Ctrl	Foxo1TKO
	38.7	9.3		31.1	12.1		17.9	2.1		23.2	21.3		26	11.7		11.3	11.7
	33.7	12.4		34.7	19.1		26	7.7		26.1	22.2		21.6	13.2		11.1	10.1
	31.6	15.1		29.6	17		14.8	1.2		25.8	22.7		22.4	12.2		8.8	3.9
	34.8	16.3		28.6	10.4		18.4	6.6		26.6	23.5		23	14.2		2.5	6.1
	31.9	15.1		30.9	12.1		18.9	0		29.3	21.3		23.5	11.7		7.2	4.6
	24.1	4		24.6	19.9		18.6	0.3		26.5	18.8		22.7	29.3		5.7	9
	28.1	13.6		29.9	20.4		14.4	0.1		36.4	25.4		29.5	17.9		14.3	10.7
	26.5	7.1		27	9.8		11.4	7.6		43.3	30.6		20.1	21.9		9.4	12.2
	28.3	5.8		26.3	16.6		6.5	10.9		28.1	31		20	16.3		16.7	5.3
	33.1	17.5		34.9	15.4		22.2	6		22.8	35.3		30.2	19.4		8.1	6.3
	37.3	6.1		38.6	16.9		33.7	10.1		23.4	23.2		35.5	11.3		17.5	8.6
	35.4	9.8		37.2	12.3		31.2	4.1		31.8	31.8		30.5	30.9		13.1	4.7
	30.5	13.4		32.8	12.7		21.4	4.4		29	28.4		24.5	16.5		4	9.6
	36.7	9.7		37.4	15.5		11.4	2.1		27.5	24.4		19.5	20		12.3	3.4
	33.7	8.2		39	12.3		20.6	2.8		24.6	24.7		23.2	25.8		35.4	2.8
	31.6	8.2		30.5	13.1		17.1	2		22.5	42.3		26.8	23.4		16.8	4.1
	32.1	14.4		38.6	24.9		30.8	1		21.8	25.8		36.3	25.7		19	10.6
	39	7.8		42.4	7.7		21.6	2.2			21		16.7	16.9		14.6	14.2
	46.5	14.8		36.4	15.9		16.9	4.9			19.9			23.7			9.4
	45.6	12.6		35.3	14.7		16.7	3									8.1
	44.9	12.7		41.2	9.5		17.1	7.4
	39.4	5.3		43.5	7.6		18.3	8
	39.7	8.4		37.5	12.7		25.7	7.1
	37.9	6.7		34.2	11.7		26.9	2.9
	34.8	12		35.1	11.6		31.7	15
	37	11.5		41.2	14.6		36.9	4
	35.1	11.6		31.1	9.3		33.1	4.7
	36.1	12.6		26.6	12.1		41.2	2.7
	33.7	9		28.2	16.3		35	4.5
	34	26.8		30.2	8.4		17.8	2.1
	32.7	18.9		27	12.6		22.3	6.4
	36.2	13.5		31.1	19		38.8	6.4
	38	10.7		31.6	17.4		27.5	7.7
	24.6	13.1		41.8	9.9		29.8	7.5
	24.8	13.1		43.9	13.6		35.5	7.6
	22.4			35.6	17.7		32.5	4
	17			24.1			28.2	3.8
	18.5			21.8			27.8	7.4
	20.4			22.3			31.5	3.6
	45.5			41.5			14.1	6.8
	40.1			37			26.2	5.8
	39.4			32.2			21.5	6.3
	24.9			24.4			15.8
	25.4			28.8			12.6
	28.5			26.8			17.6
	25			23.2			29.7
	23.1			23.1			28.7
	35.8			35			32.2
	37.9			34.7			15.2
	29.7			31.2			18.1
	28			28.7			24.5
	26.8			21.9			21.1
							19.8
							28.4
							30.5
							25.3
							18.1
							14
	CD4R
	pLNs			mLNs			Spleen			pLNs			mLNs			Spleen
	Young	Old		Young	Old		Young	Old		Foxo1Ctrl	Foxo1TKO		Foxo1Ctrl	Foxo1TKO		Foxo1Ctrl	Foxo1TKO
	15.2	13.5		11.1	10.6		13.1	4.1		9	20.7		8.4	7.5		7.5	10.5
	12.8	12.2		11.1	13.4		15.1	5.3		11	21.3		8.3	8.7		6.5	11.5
	13.8	13.4		10	15.6		10.3	2		9.7	10.8		9.2	5.5		5.3	2.5
	19.1	12.1		12.1	8.9		17.3	5.6		9.5	12.5		7.8	9		1.3	6
	17.5	12.4		11.7	8.8		11.1	0.1		13.1	14		10.8	5.2		5.3	3.9
	9.4	12.4		9.9	16.7		11.4	0.5		11.1	14.1		10.5	16.3		3.8	8.5
	10.7	14.6		10.5	15.6		16.5	0.2		20.5	16.1		11.9	8.1		7.7	10.1
	9.8	7.8		8.9	7.3		8.4	13.3		23.8	18.2		8.8	12.3		3.9	8.9
	9.8	5.8		7.2	14.9		6.2	14.3		9.3	14.5		9.9	7.2		9.2	5.5
	11.6	13.7		9	13.6		16.9	7.8		9.9	21.7		9.3	7.6		3.9	5.8
	15.4	4.7		15.2	9.3		22.7	13.2		5.9	19		13.4	5.9		13.4	7.5
	12.4	9.1		15.1	7		24.4	6.9		11.7	27.5		13.6	18.4		7.5	4.7
	9.4	12.6		11.7	10.1		14.8	8		10.9	20.8		8.3	9.6		3.1	10.2
	10.4	9		11.5	12.7		10.1	3.2		6.8	14.5		10.9	9.3		8.5	3.7
	9.6	7.2		10.6	6.6		10.8	6.1		8.3	11.5		6.1	7.9		15.7	1.7
	9.9	7.4		9.5	8.6		10.9	3.5		6.6	24.2		7.2	11.2		9.9	3.3
	8.9	15.5		9.8	30.7		20.6	1.5		7.7	12.1		11.9	11		11	9.6
	11.4	8		12.5	7.6		14.3	2.9			11.8		6.2	5.4		8.7	10.5
	18.2	14.3		12.2	13.2		10.2	8.1			13.4			10.9			7.7
	16.1	10.4		12.2	8.4		10.6	6.2									8.3
	16.7	16.7		14.9	6.7		10.8	7.6
	18.9	5.5		17.6	6.4		9.6	9
	17.5	9.7		16.1	10.3		10.8	19.8
	16	8.4		12	10.2		16.2	4.5
	13.1	11.2		13.7	7.5		20.8	16.3
	16.8	10.2		16	7.4		19.2	7.6
	11.8	9		12	6.9		18.3	12.3
	12.8	9.6		10.3	10.9		23.8	4.8
	12.6	10.9		11.8	8.3		21.1	8.9
	13.3	19.6		10	10.4		16.6	4.6
	16.5	14.9		12.3	12.4		17.7	9.4
	18.4	10.5		14.4	11.9		24.6	8.5
	19.7	10.4		15	15.1		17.3	8.6
	9	8.8		12.1	6		18.5	9.6
	9.7	9.7		12.7	10.6		20.5	9.9
	8.6			11.7	16		18.4	5.7
	5.5			6.9			19.1	5.3
	6.8			6.9			19.7	10.6
	9.1			10.1			21.6	10.2
	23.7			18.3			9.7	8.6
	23.3			18.3			14.5	6.9
	21.7			15.3			12.8	13
	12.9			10.6			12.1
	14.9			13.6			11.2
	15.2			13.7			15.4
	12.9			11.1			21.8
	12.4			11.2			26.4
	14.7			12.3			22
	15.8			12.9			13.7
	12.5			10.1			15.5
	14.4			10.4			18.8
	11.2			7.9			14.8
							15.9
							17.2
							17.3
							15.9
							15.9
							12.7
	CD8M
	pLNs			mLNs			Spleen			pLNs			mLNs			Spleen
	Young	Old		Young	Old		Young	Old		Foxo1Ctrl	Foxo1TKO		Foxo1Ctrl	Foxo1TKO		Foxo1Ctrl	Foxo1TKO
	32.6	17.1		26.3	11.9		15.5	7.1		13.4	18.6		15.9	15.7		10	17.6
	27.7	11		28.4	17.2		18.8	11.9		16.1	20.7		12.7	16.1		8.9	18.5
	26.9	19.4		29.8	13.9		18.7	1.7		15.4	6.5		21.1	6		7.1	2.7
	26.5	17.3		21.6	12.6		17.2	12.2		16.7	12.3		18.4	18.7		1.7	8.6
	21.9	12.6		19.7	12.8		14.5	0.1		16	9.2		16.7	11.8		4.9	5.3
	24.9	14		28.4	17.1		17.3	0.6		10.9	26.7		14.4	31.9		5	16.6
	16.7	21.9		19	14.1		17.2	0.1		21.1	12.9		15.5	14.8		8	12.3
	22.9	11		23.6	10.5		10	10.9		28	15.6		11.2	24		3.7	14.5
	14.8	9.1		20.5	14.1		6.9	16.8		15.3	12.2		12	14		8.3	5.6
	22	26		25.5	12.1		23.1	13.5		13.4	20.2		17.6	19.7		4.9	10.6
	28	9.9		32.5	12.3		26.5	14.1		10.7	19		23.7	14.6		17.3	13.5
	19.3	12.7		23.8	14		41.3	10.8		18.8	22.2		30	25.3		9.4	9.5
	16.8	12.8		21.7	10.8		16.8	8		19.6	20.4		14.7	19.3		6.5	8.9
	17.4	12.4		24.2	16.9		15	3.4		8.3	14.7		16	24.9		10	3.4
	19.5	7.8		25.5	11.3		15.3	5.6		10.5	17.9		8.7	18.4		19.7	4
	20.6	8.5		21.7	15.5		14.2	3.4		9.5	25.5		10.8	10.4		11.1	4
	19.8	10.4		21	18.9		28.6	1.4		8.5	9.7		26.6	15.3		18.6	7.8
	18.4	11.7		25	6.7		18	4.4			7.6		7.1	13		9.5	11.2
	22.1	16		22.9	21.9		13.4	11.4			8.8			18.6			6.5
	20.2	19.6		20.5	7.4		14.1	7.5									8.8
	20.1	11.8		24	7.9		13.7	13.2
	22.6	6.3		31.3	21.7		14.5	14.3
	21	15.3		22.6	7.4		13.9	11.5
	32.1	14.7		31.4	20.4		24.1	6.2
	26.8	7.9		31.7	15.7		21.7	21.2
	29.8	8.9		40.3	18.3		22.1	8.3
	22.8	17.8		28.9	9.7		37.7	7.6
	23.2	24.8		23.4	8.8		25.1	5.5
	20.8	12.8		22.2	40.4		23.5	9
	21.2	68.2		23.2	13.9		22.6	7.2
	18	29.4		18.5	10		37	10.6
	19.8	7		20.3	9.1		25.5	10.2
	21.9	9.5		22.9	19.9		27.8	15
	22.7	16.8		33	21.2		32	16.8
	20.1	15.1		25.1	14.9		31.5	17.2
	17.8			26.2	20.7		22.1	12.6
	15			21			22.9	6
	13.8			17			27	7.3
	14.6			16.8			13.5	11.7
	26.3			30.6			19.4	12
	24.3			27.7			20.1	12.5
	18.5			20.8			17.1	11.7
	17.1			18.7			12.8
	19.4			23.8			17
	20.6			22.8			25.2
	16.4			16			29
	18			19.4			24.8
	20.8			24			16.7
	22.2			24.1			18.7
	20.7			24.1			24.3
	20.3			20.7			17.2
	20.4			20.8			17.7
							24
							22
							25.6
							18.8
							19.3
	Figure 3e
	% PD1+ / Relative Foxo1 MFI
	CD4M			CD4R			CD8M
	PD1	Foxo1		PD1	Foxo1		PD1	Foxo1
	54.6	81.4		90.2	59.3		50.2	94.4
	63.1	92.3		84.8	74.4		49.5	54.7
	92.5	76.7		92	69		90.1	48.6
	79.1	81.8		92.2	65.7		48.9	55.2
	78.2	76.7		88.2	66.2		51.2	45.6
	42.2	65.17		42.1	64.5		18	77.1
	87.1	76.3		90.4	63.4		42.7	82.2
	79.7	82.3		88.7	72		47.2	77.3
	84	80.2		90.7	71.6		57.4	94.8
	83	83.5		89.7	57.8		63.7	84
	63.3	86.6		76.4	63.4		47	82.2
	75.8	69.2		75	72		43.4	77.3
	68.5	76.3		72.9	71.6		20.9	94.8
	62.8	82.3		75.4	65.5		71.8	59.2
	78.7	80.2		82.4	74.6		47.5	69.5
	64.3	69.2		88.1	57.8		17.2	84
	79.5	73.22		83.6	57.01		30.4	92.81
	85	69.99		90.4	63.76		24.7	104.32
	79.4	66.2		86.1	57.2		86.9	50.4
	74.8	79.6		80.1	69.5		40.6	75.6
	74.3	91.2		86.5	78.8		53.7	66.6
	72.8	90.8		73.9	77.5		72.8	76.5
	86.4	67.8		87.9	63.7		60.5	62.2
	78.6	68.49		78.6	56.43		13.2	87.59
	73.5	80.07		78	65.24		27.5	86.13
	62.7	67.32		73.7	56.25		49.2	56.33
	67.6	68		78.7	58.8		39.4	50.17
	68.6	69.26		71.2	77.79		45	68.36
	78.5	72.9		87	69.9		68	69.96
	53.7	78.1		62.6	73.04		59.3	55.78
	71.6	87.4		86	69.35		63.5	56.31
	58.7	71.7		64.9	66.1		39.4	92.7
	66.1	69		71.5	61.7		62	57.9
	61.6	81.3		67.1	66.7		72.5	59.5
	60.1	64.1		52.5	57.5		16.6	90.9
	61.3	83.4		40.3	82.6		25.6	77.1
	80	78.6		64.2	80.6		39	76
	47.3	112.7		71.9	70.1		61.5	53.4
	74.2	82.4		69.6	73.4		51.2	76.3
	70.7	89		61.9	79.6		53.1	88.3
	78.6	81.1		72	74.4		44.8	75.6
	69.1	69.9		63.6	66.4		58	52.9
	42.5	98.8		46.4	95.1		20.4	93.2
	53.7	87.5		53.5	84.5		27.6	84.8
	42.8	90.62		56.5	77.43		27.7	100.8
	68.6	62.26		67	63.73		50.2	75.09
	46.9	69.45		44.5	67.19		45.9	71.83
	Figure 3f
	% PD1+ / % KI67+
	CD4M			CD4R			CD8M
	PD1	KI67		PD1	KI67		PD1	KI67
	83	2.1		89.7	4.1		63.7	7.1
	63.3	7.7		76.4	5.3		47	11.9
	75.8	1.2		75	2		43.4	1.7
	68.5	6.6		72.9	5.6		20.9	12.2
	62.8	0		75.4	0.1		71.8	0.1
	78.7	0.3		82.4	0.5		47.5	0.6
	64.3	0.1		88.1	0.2		17.2	0.1
	80.7	7.6		88.1	13.3		67.4	10.9
	73.4	10.9		78.3	14.3		51.9	16.8
	79.5	4.1		83.6	6.9		30.4	10.8
	85	4.4		90.4	8		24.7	8
	79.4	2.1		86.1	3.2		86.9	3.4
	74.8	2.8		80.1	6.1		40.6	5.6
	74.3	2		86.5	3.5		53.7	3.4
	72.8	1		73.9	1.5		72.8	1.4
	86.4	2.2		87.9	2.9		60.5	4.4
	78.6	4.9		78.6	8.1		13.2	11.4
	73.5	3		78	6.2		27.5	7.5
	62.7	7.4		73.7	7.6		49.2	13.2
	67.6	8		78.7	9		39.4	14.3
	68.6	7.1		71.2	19.8		45	11.5
	78.5	2.9		87	4.5		68	6.2
	53.7	15		62.6	16.3		59.3	21.2
	71.6	4		86	7.6		63.5	8.3
	58.7	4.7		64.9	12.3		39.4	7.6
	66.1	2.7		71.5	4.8		62	5.5
	61.6	4.5		67.1	8.9		72.5	9
	60.1	2.1		52.5	4.6		16.6	7.2
	61.3	6.4		40.3	9.4		25.6	10.6
	80	6.4		64.2	8.5		39	10.2
	47.3	7.7		71.9	8.6		61.5	15
	74.2	7.5		69.6	9.6		51.2	16.8
	70.7	7.6		61.9	9.9		53.1	17.2
	78.6	4		72	5.7		44.8	12.6
	69.1	3.8		63.6	5.3		58	6
	42.5	7.4		46.4	10.6		20.4	7.3
	53.7	3.6		53.5	10.2		27.6	11.7
	42.8	6.8		56.5	8.6		27.7	12
	68.6	5.8		67	6.9		50.2	12.5
	46.9	6.3		44.5	13		45.9	11.7

## Sheet: Figure 4
	Figure 4b
	% PD1+			PD1 MFI
	Foxo1Ctrl	Foxo1TKO		Foxo1Ctrl	Foxo1TKO
	82.8	98		4880	95540
	71.7	98.3		3784	67393
	74.5	96.6		4709	67529
	54.3	97.5		2198	64801
	46.5	94		2275	47518
	85.6	96.3		3422	60068
	69.1	95.6		3349	46971
	78.1	96.7		4617	65827
	70.9	95.5		3250	55648
	74.9	96.8		3876	76280
	Figure 4c
	% TIGIT+			TIGIT MFI
	Foxo1Ctrl	Foxo1TKO		Foxo1Ctrl	Foxo1TKO
	6.3	37.2		294	821
	6.4	14.4		227	290
	21.8	38		318	455
	1.8	28.2		103	351
	1.3	15.5		114	281
	3.7	19		117	247
	6.2	20.4		165	296
	9.4	32.1		174	397
	5.8	29.5		147	368
	7.4	35.6		165	424
	Figure 4d
	Mean cycle D2			Mean cycle D4
	Foxo1Ctrl	Foxo1TKO		Foxo1Ctrl	Foxo1TKO
	0.516	0.13		2.1189	0.7574
	0.5146	0.0965		2.601	2.823
	0.7527	0.2268		2.3578	1.1153
				2.9025	3.3714
				3.3984	2.2966
				3.1203	2.6358
				2.3931	1.514
				2.1839	1.734
				1.9872	1.5653

## Sheet: Figure 5
	Figure 5a
	Correlogram
	pLNs
	CD4N	CD4M	CD4R	CD8N	CD8M
	88.9	74.8	73.1	99.5	83.6
	80.4	78	73.3	93.6	90.6
	92.2	78.3	82.3	109.3	105.3
	78.8	71.7	70.5	108.1	98.2
	66.7	85.6	74.2	95.8	78
	75.3	77.7	79.3	126.7	123.5
	72.4	69.8	64.7	88.8	98
	90.9	72.9	68.2	101	94.4
	65.3	73.5	67.7	94.4	79.1
	78.6	70.3	78	93.9	70.1
	69	61.2	67.6	76.4	65.9
	65.4	60.8	64.1	94.6	86.7
	77.8	62.2	67.6	107.6	77.2
	85.7	71.9	83.6	97.3	88.2
	76.6	68	75.9	86.9	76
	94	84.8	85.1	112.1	96.7
	87.5	66.6	82	95.6	76.7
	67.6	74.5	85.4	109.5	106.3
	92.8	90.2	89.9	109.1	98.3
	77.8	65.1	83.6	103.1	79.8
	62	77.3	84.6	85.1	90.2
	101.8	90.2	93.3	126	105.4
	81.3	71.8	81.1	98.8	98.4
	84.4	71.8	80.8	103.2	87.7
	79.1	62.4	69.4	96.1	100.8
	89.2	89.3	87	116.4	93.5
	94.8	71.2	72.8	105.2	91.1
	79.1	62.4	69.4	96.1	100.8
	89.2	89.3	87	116.4	93.5
	94.8	71.2	72.8	105.2	91.1
	67.8	81.2	41.7	81	87.1
	99.2	100.4	96.5	121.8	107
	76.5	78.4	77.2	97.5	103.8
	98.7	102.3	84.4	117.4	99.1
	112.2	88.4	82.9	126.1	109.5
	68.79	75.07	72.84	100.76	110.27
	87.93	61.13	61.55	100.93	112.6
	mLNs
	CD4N	CD4M	CD4R	CD8N	CD8M
	105.5	86.8	85	112.9	96.8
	85.4	70.5	70.5	103.2	98.2
	93.8	75.9	83.2	104.3	104
	70.3	74.4	64.4	103.5	96.7
	58	83.2	71.3	108.4	100.5
	84.5	90.9	93.9	127.9	129.1
	72.4	60.3	61	89.7	93.4
	93.1	74.6	63.1	95.5	96
	42.9	49.8	38.2	70.9	62.8
	65.1	66.8	66.1	78	67.9
	52.3	57.5	52.9	59.4	62.1
	63.6	58.4	64.8	83.1	89.7
	73.8	58.1	62.2	99.4	71.8
	101.6	79.3	85	105.9	87.7
	86.6	83.2	81.7	101.2	93.2
	96.3	85.9	84.3	111	94.4
	92.1	79	80.5	100	82.9
	66.1	64.1	63	87	87.2
	100.8	90.1	81.5	117.2	104.1
	54.6	58.5	63.8	84.8	69.8
	54	52.9	59.6	65.1	93.8
	107.5	97.2	96.4	123.7	105.6
	73.5	57.1	57.2	93.6	93.4
	83.6	67.8	69.9	102.4	85.8
	75.1	82.9	76.4	103.9	92.1
	88.5	79.7	77	107.9	89
	99.9	79.5	74.8	110.1	91.5
	75.1	82.9	76.4	103.9	92.1
	88.5	79.7	77	107.9	89
	99.9	79.5	74.8	110.1	91.5
	85.4	79.2	77.7	96.7	91.9
	50.2	66.9	53.7	82.1	79.7
	76.1	78.6	76.5	85.3	102.1
	84.3	72.9	79.6	95.7	93.7
	122.9	96.6	93.3	126.4	109.6
	69.74	68.33	58.79	82.34	101.89
	87.26	77.89	66.4	100.71	105.65
	Spleen
	CD4N	CD4M	CD4R	CD8N	CD8M
	101.3	91.6	79.8	109.4	81.8
	87.7	88.5	71.8	102	103.9
	91.6	82.9	69.6	95.3	115.9
	64.4	77.4	68.9	67.2	85.5
	57.9	85.2	71.4	67.1	58.1
	61.9	83.8	72.5	69.2	92.9
	70.9	66.7	53.2	35.8	45.6
	104.7	95.6	70.5	117.6	91
	50.5	68.8	58.5	53.5	75.6
	60.4	81.4	59.3	60.6	94.4
	48.3	65.7	53	69.7	74.1
	78.8	72.2	66.8	77.2	39.5
	44.2	62	51.7	69.7	74.5
	42.1	70.7	62.2	34.8	40.7
	64.2	85.6	72.1	66.2	68.2
	48.9	69.2	61	46.4	55.3
	56.9	68.9	68.1	48.1	77.8
	65.4	75.3	70.3	79.4	61.2
	40.4	63.6	49	50.4	48.9
	55.3	82.1	58.7	67.7	40.7
	83	86.2	85.2	95.8	87.7
	63.6	81.7	82.2	94.1	96.4
	94	83.9	79.2	106.6	96.6
	83.7	73.1	68.2	91	88.3
	45.9	69.6	65.3	71.3	84.1
	90.2	102.7	92.5	109	101.2
	55.1	54.9	58.3	91.2	86
	50.9	66.4	71.8	63.3	102.1
	94.4	90	80.8	110.1	93.7
	74.2	90.5	75.4	104.7	112.1
	89	92.3	74.4	80.4	54.7
	75	76.7	69	65.4	48.6
	57.2	81.8	65.7	68.4	55.2
	77.7	76.7	66.2	83.3	45.6
	58.7	76.3	63.4	69.9	82.2
	71.8	82.3	72	89.8	77.3
	90.6	80.2	71.6	108	94.8
	50	83.5	65.5	65.5	59.2
	84.2	86.6	74.6	74.6	69.5
	70.6	69.2	57.8	57.8	84
	58.7	76.3	63.4	69.9	82.2
	71.8	82.3	72	89.8	77.3
	90.6	80.2	71.6	108	94.8
	50	83.5	65.5	65.5	59.2
	84.2	86.6	74.6	74.6	69.5
	70.6	69.2	57.8	57.8	84
	51.8	75.1	71.8	43.8	71.8
	56	89.8	83.3	100.7	89.5
	47.2	67.9	65.5	43.1	64.1
	73.7	79.6	73.3	72.8	102.1
	110.7	93.3	80	106.3	102.4
	48.25	73.22	57.01	65.08	92.81
	77.63	69.99	63.76	83.89	104.32
	53.6	72.9	68.3	96.8	110.3
	53.7	68	54.7	62.7	59.7
	46	74.9	72.6	43.3	59.8
	87.8	80.7	69.7	99.3	66.6
	61.7	69.8	66.8	74.3	60
	43.8	60.5	50.9	46.4	59
	90.3	80.4	74.1	78.3	62.6
	40.4	50.4	46.6	41.9	46.5
	53.5	42.6	77.1	67.7	77.4
	Figure 5c
	Relative Foxo1 MFI
			CD4N					CD4M					CD4R
	Host		Young	Old		Host		Young	Old		Host		Young	Old
	Young recipient	100	96.9	57.2		Young recipient	100	133.1	92.9		Young recipient	100	86.8	72.4
	Old recipient	70.39	114.8	118		Old recipient	79.36	107.4	126.5		Old recipient	69.26	86.5	102.5
			93.1	107.5				118.4	92.9				78.7	85.4
			99.1	78				98.6	77.3				85.7	69.6
			101.8	33.6				103.3	64				86.5	61.2
			100.1	77.4				106.6	86.4				87.9	80.1
			101.3	102				108.6	104.7				87	98.2
			100.3	81.3				113.3	77.3				87.4	69.5
			100	74.9				101.1	94.8				94.1	79.7
			101.6	90.8				99.3	92.5				98.7	85.8
			101.5	31.3				107.1	49.3				103.7	38.9
			100.1	90.7				104.9	101.7				100.2	92.6
			100	78.5				102.2	110.5				99.5	93.4
			106.2	41.4				102.5	65.5				100.3	58.9
			100	69.7				98.3	97.7				98.3	69.7
			98.51	62				102.86	98.7				102.74	95
			99.11	117.2				102.14	95.9				100.66	72.7
			96.61	53.8				97.25	80.3				92.61	72.1
			97.42	76.65				109.33	87.04				101.8	84.72
			95.69	62.25				105.97	76.51				102.79	79.56
			95.5	114.02				112.79	106				99.61	91.2
			96.75	47.97				91.1	80.05				99.21	61.25
			96.08	55.56				92.33	93.08				98.52	93.08
			95.23	43.53				95.63	69.35				97.03	69.35
			96.71	41.47				89.18	72.64				98.2	72.64
			97.16					104.36					99.1
			96.02					83.76					98.2
			99.28					108.49					108.49
			100.31					102.87					102.87
			99.2					97.03					97.03
	Figure 5d
	Distribution CD4N/CD4M/CD4R donor CD4 T cells
Host	Young				Young				Young
	pLNs				mLNs				Spleen
	CD4N	CD4M	CD4R		CD4N	CD4M	CD4R		CD4N	CD4M	CD4R
	79.89	5.9	14.47		86.17	6.45	7.68		73.69	16.51	10.8
	79.99	5.97	14.26		85.47	6.89	7.85		73.91	16.7	10.01
	82.78	5.99	11.35		86.66	8	5.73		77.45	12.86	10.16
	84.28	6.52	9.33		85.51	9.58	5.21		73.44	13.18	14.39
	79.53	6.98	13.67		79.41	13.76	7.08		72.03	15.5	13.1
	85.32	4.99	9.94		89.86	6.55	4.02		69.57	16.53	14.57
	80.75	6.75	12.78		88.05	7.07	5.27		72.16	14.13	14.23
	75.1	10.43	14.75		85.05	8.86	6.46		72.87	14.13	13.87
	81.47	6.34	12.44		80.03	11.87	8.58		66.317	17.1	16.92
	74.29	11	14.99		78.23	15.36	6.9		63.9393	20.87	15.55
	80.18	5.69	14.32		80.31	11.46	8.72		64.7	20.87	15.19
	85.32	4.64	10.24		83.85	8.66	7.73		62.66	21.47	16.59
	83.52	6.47	10.21		88.66	5.81	5.87		60.26	27.64	12.88
	83.76	5.64	10.7		89.32	5.51	5.43		71.26	17.11	11.86
	84.51	5.55	10.23		88.25	4.08	7.93		56.14	26.06	18.2
	79.69	8.14	12.64		83.7	10.01	6.79		75.48	17.27	7.73
	78.17	9.11	13.24		88.19	5.48	6.78		70.69	22.31	7.17
									72	18.97	9.4
									71.19	20.98	8.13
									60.21	31.04	9.17
									62.53	28.29	9.79
									73.25	17.27	9.77
									62.19	29.31	8.93
									70.78	16.88	12.76
									83.68	8.11	8.42
									75.21	16.8	8.58
									78.71	12.5	9.22
									80.22	12.91	7.39
									75.73	15.93	8.83
									69.22	19.05	12.21
Host	Old				Old				Old
	pLNs				mLNs				Spleen
	CD4N	CD4M	CD4R		CD4N	CD4M	CD4R		CD4N	CD4M	CD4R
	32.8	46	21.59		54.96	31.12	14.19		24.44	49.48	27.64
	35.61	30.07	34.87		63.9	16.1	20		41.77	46.2	12.84
	33.03	55.03	12.99		37.52	54.47	9		39.65	41.95	19.04
	20.06	51.41	28.95		33.87	52.44	14.85		15.91	64.41	21
	12.45	63.37	25.46		39.1	55.36	6.5		30.09	58.27	12.9
	20.16	35.39	44.98		39.71	41.33	19.39		17.34	62.8	20.96
	20.51	48.21	30.77		27.29	52.09	20.98		19.195	61.11	20.06
	71.29	18.27	11.01		83.11	11.27	6.07		10.4751	36.69	53.26
	40.23	45.13	15.18		53.44	35.21	11.75		14.69	65.95	20.7
	69.02	21.36	10.36		77.8	16.55	6.16		13.24	70.2	17.42
	44.81	32.38	23.9		51.3	21.21	28.53		15.86	58.23	26.64
	13.7	68.44	18.61		13.69	76.45	10.44		24.03	58.05	18.44
	29.1	47.16	24.79		43.2	50.16	7.6		17.8	71.9	11.22
					20.02	66.58	14.41		37.29	55.6	8.08
									11.76	73.57	15.5
									13.65	73.07	14.32
									8.43	52.97	40.62
									11.65	61.93	27.37
									57.05	34.72	9.01
									25.28	63.9	11.48
									66.42	23.8	10.6
									61.79	24.57	15.14
									7.09	85.27	8.3
									29.92	57.27	14.35
									28.91	57.15	15.22
	Figure 5e
	Absolute cell numbers per 106 injected cells
	CD4N			CD4M			CD4R
Host	Young	Old		Young	Old		Young	Old
	0.01821	0.01674		0.00408	0.03389		0.00267	0.01893
	0.02714	0.01117		0.00613	0.01236		0.00368	0.00344
	0.02611	0.0048		0.00433	0.00508		0.00343	0.00231
	0.01694	0.0035		0.00304	0.01416		0.00332	0.00462
	0.01843	0.01875		0.00397	0.03631		0.00335	0.00804
	0.01885	0.00408		0.00448	0.01479		0.00395	0.00493
	0.0157	0.00496		0.00307	0.01579		0.0031	0.00518
	0.0218	0.01101		0.00423	0.03858		0.00415	0.056
	0.0699	0.00576		0.01802	0.02588		0.01783	0.00812
	0.06522	0.00461		0.02129	0.02444		0.01586	0.00606
	0.0441	0.01678		0.01423	0.06159		0.01035	0.02817
	0.03814	0.0113		0.01307	0.02731		0.0101	0.00867
	0.02324	0.01651		0.01066	0.06669		0.00497	0.01041
	0.04248	0.028713		0.0102	0.042816		0.00707	0.006224
	0.01598	0.00084		0.00742	0.005256		0.00518	0.001108
	0.042107	0.00222		0.009632	0.011887		0.004314	0.002329
	0.021033	0.000516		0.006638	0.003243		0.002135	0.002487
	0.024427	0.001264		0.006435	0.006718		0.003189	0.002969
	0.03396	0.04203		0.01164	0.02557		0.02512	0.00664
	0.03256	0.01925		0.01995	0.04867		0.03433	0.00875
	0.01578	0.02514		0.00888	0.00901		0.016	0.00401
	0.02276	0.07478		0.00537	0.02973		0.00304	0.01832
	0.02249	0.00482		0.0106	0.05799		0.00323	0.00564
	0.01384	0.02287		0.0033	0.04377		0.0025	0.01097
	0.01669	0.00539		0.00162	0.01065		0.00168	0.00283
	0.02314			0.00517			0.00264
	0.02138			0.00339			0.0025
	0.0168			0.0027			0.00155
	0.01341			0.00282			0.00156
	0.02893			0.00796			0.0051
	Figure 5f
	% PD1+
	CD4M		pLNs					mLNs					Spleen
	Host		Young	Old		Host		Young	Old		Host		Young	Old
	Young recipient	30.15	49.5	78		Young recipient	40.58	53.8	68.8		Young recipient	29.11	54.9	77.7
	Old recipient	58.68	52.5	83.3		Old recipient	57.4	60	87.5		Old recipient	68.54	53.5	89.8
			23.9	72.7				42.6	88				62.8	90.6
			20.4	45.4				39.3	40.9				57.2	78.7
			21.9	85.6				47.2	88.6				41.8	82.3
			31.8	70.8				28.2	60.1				35.3	78.5
			42.5	70.1				47.4	74.7				48	90.2
			43.2	45.5				42.6	42.1				13.4	90.4
			41.8	77.8				41.4	65.8				15.4	60.5
			48.1	35				51.2	28.6				15.6	80.3
			31.9	61.5				48.9	65.4				22.8	69.4
			32.3	56.2				55.1	34.4				24.5	84.5
			40.9	58.7				31	56.7				25	61.7
			35.2					35.1	63.3				38.3	83.5
			13.6					7.9					46.3	39.1
			15.3					20.2					49	70.5
			12					9.1					32.6	59.2
													50.3	61.5
													45.3	59.9
													21.2
													7.8
													11.3
	CD4R		pLNs					mLNs					Spleen
	Host		Young	Old		Host		Young	Old		Host		Young	Old
	Young recipient	29.08	53.4	82.8		Young recipient	23.83	32.5	71.3		Young recipient	38.76	50.7	85.6
	Old recipient	56.09	56.2	92.6		Old recipient	50.93	29.8	100		Old recipient	73.16	50.3	97.5
			52.3	81.5				29	92.1				55	92.2
			51.8	75.5				24.4	41.7				53.5	85
			49.7	83.3				33.8	84.3				51.4	88.9
			55.8	83.8				23.9	65.2				50	83.8
			55	70.1				28.6	75.4				54.9	86.8
			64.1	54.1				37.9	43.2				33.1	92
			40.8	70.2				20.5	70.7				33.9	89.1
			50.7	46.5				17.2	40.1				33.1	85
			43.7	66.1				21.6	80.3				39.7	84.5
			39.6	43.2				26.2	34.7				35.9	87.9
			40.9	61				18.9	41				32.6	55.4
			40.4					15.7	62.4				30.5	72.7
			21					8.1					31.1	53.7
			30.5					17.1					36.7	71
			28					9.3					22.5	62.2
													35.1	55.7
													28.5	56.9
													15.1
													20.8
													18.3
	Figure 5g
	% KI67+
	CD4M		pLNs					mLNs					Spleen
	Host		Young	Old		Host		Young	Old		Host		Young	Old
	Young recipient	29.18	37.3	16.6		Young recipient	29.98	42.5	16.8		Young recipient	18.7	15.2	0.1
	Old recipient	10.93	35.2	9.6		Old recipient	14.57	43.2	18.9		Old recipient	3.55	11.8	0.9
			32.6	21.8				36	17.4				6.1	0.1
			17.1	8.5				20.8	14.7				11.8	4.7
			18.3	15.9				21.2	13.2				28.5	6.2
			21.4	18.1				26.2	18.5				18.6	3.6
			27.5	19.8				31	23.1				18.6	1.8
			34.8	20.6				41.6	25.5				12.7	5.6
			18	15				27.6	21.4				24.9	12.2
			26	19.9				30.4	21.4				16.1	14.5
			32.6	22				26.2	24.3				46.9	14.2
			32.7					30.1	43.2				17	5.8
			22.7					31.3					18.4	16.5
			27.3					43.8					17.1	13.4
			24					26.3					25.4	20.3
													33.1
													24.6
													17.7
	CD4R		pLNs					mLNs					Spleen
	Host		Young	Old		Host		Young	Old		Host		Young	Old
	Young recipient	11.59	19.2	15.2		Young recipient	10.28	19.8	6.7		Young recipient	12.93	14.8	0.3
	Old recipient	9.25	20.5	8.6		Old recipient	10.55	19.4	29.2		Old recipient	5.68	8.2	1.6
			21.7	20.5				21.2	22.6				8	0.4
			11.4	11				13.3	18.1				13.4	6.6
			10.3	18				8.9	19.5				13.3	12.4
			12.1	17.8				13.9	19				21.9	11
			16.2	15.6				15.1	33.3				13.4	3.5
			24.5	13.2				15.4	25.4				13	14.1
			17.6	11.2				13.6	18				22.2	16.3
			20.6	16				10.2	21				17.6	18.6
			17	20.4				10.4	25.7				19.2	17.6
			17.7					10.3	33.4				15.7	9.1
			10.6					12.1					13.7	20.5
			20.5					19.8					12.4	17.3
			14.4					15					10.5	22.1
													12.5
													21.9
													19
	Figure 5h
	% PD1+ / Relative Foxo1 MFI
	CD4M			CD4R
	PD1	Foxo1		PD1	Foxo1
Young host	54.9	101.1		50.7	94.1
	53.5	99.3		50.3	98.7
	62.8	107.1		55	103.7
	57.2	104.9		53.5	100.2
	41.8	102.2		51.4	99.5
	35.3	102.5		50	100.3
	48	98.3		54.9	98.3
	13.4	102.86		33.1	102.74
	15.4	102.14		33.9	100.66
	15.6	97.25		33.1	92.61
	22.8	109.33		39.7	101.8
	24.5	105.97		35.9	102.79
	25	112.79		32.6	99.61
	38.3	91.1		30.5	99.21
	46.3	92.33		31.1	98.52
	49	95.63		36.7	97.03
	32.6	89.18		22.5	98.2
	50.3	104.36		35.1	99.1
	45.3	83.76		28.5	98.2
	21.2	108.49		15.1	108.49
	7.8	102.87		20.8	102.87
	11.3	97.03		18.3	97.03
Old host	77.7	104.7		85.6	98.2
	89.8	77.3		97.5	69.5
	90.6	94.8		92.2	79.7
	78.7	92.5		85	85.8
	82.3	49.3		88.9	38.9
	78.5	101.7		83.8	92.6
	90.2	110.5		86.8	93.4
	90.4	65.5		92	58.9
	60.5	97.7		89.1	69.7
	80.3	98.7		85	95
	69.4	95.9		84.5	72.7
	84.5	80.3		87.9	72.1
	61.7	87.04		55.4	84.72
	83.5	76.51		72.7	79.56
	39.1	106		53.7	91.2
	70.5	80.05		71	61.25
	59.2	93.08		62.2	93.08
	61.5	69.35		55.7	69.35
	59.9	72.64		56.9	72.64
	Figure 5i
	% KI67+ / % PD1+
	CD4M			CD4R
	KI67	PD1		KI67	PD1
Young Host	15.2	41.8		14.8	51.4
	11.8	35.3		8.2	50
	6.1	48		8	54.9
	11.8	13.4		13.4	33.1
	28.5	15.4		13.3	33.9
	18.6	15.6		21.9	33.1
	18.6	22.8		13.4	39.7
	12.7	24.5		13	35.9
	24.9	25		22.2	32.6
	16.1	38.3		17.6	30.5
	46.9	46.3		19.2	31.1
	17	49		15.7	36.7
	18.4	32.6		13.7	22.5
	17.1	50.3		12.4	35.1
	25.4	45.3		10.5	28.5
	33.1	21.2		12.5	15.1
	24.6	7.8		21.9	20.8
	17.7	11.3		19	18.3
Old Host	0.1	82.3		0.3	88.9
	0.9	78.5		1.6	83.8
	0.1	90.2		0.4	86.8
	4.7	90.4		6.6	92
	6.2	60.5		12.4	89.1
	3.6	80.3		11	85
	1.8	69.4		3.5	84.5
	5.6	84.5		14.1	87.9
	12.2	61.7		16.3	55.4
	14.5	83.5		18.6	72.7
	14.2	39.1		17.6	53.7
	5.8	70.5		9.1	71
	16.5	59.2		20.5	62.2
	13.4	61.5		17.3	55.7
	20.3	59.9		22.1	56.9

## Sheet: Figure 6
	Figure 6d
	Relative Foxo1 MFI
	CD4N
	IL-7	IFNa	IFNg	IL-1b	IL-2	IL-4	IL-6	IL-12	TNFa
	100	75.4	91.3	72.3	86	83.7	95.2	93.3	81.8
	100	75.7	94.2	104.6	91.5	92.3	118.6	95.2	89.1
	100	78.1	97.6	101.3	92.7	120.2	116	95.8	82.9
	100	79.6	98.2	97.1	85.6	82.9	105.6	94.4	93.6
	100	92	100	111.7	99.4	101.8	112.3	107.5	92.7
	100	80.8	103.28	105.93	82.82	116.37	119.76	102.91	85.66
	100	61.4	95.1	93.4	68.3	91.4	115.1	84.9	79.4
	100	73.5	100	107.2	80.3	114.4	119.7	102.8	96.5
	CD4M
	IL-7	IFNa	IFNg	IL-1b	IL-2	IL-4	IL-6	IL-12	TNFa
	100	83.4	91.8	92.8	98.9	96.3	95.7	96.8	79
	100	83.9	94.3	112.8	105.9	90.1	118.1	101.7	96.5
	100	91	97.8	121.3	115.5	108.2	121.7	105.6	99.4
	100	88	102	106.9	100.7	96.5	116.2	96.6	99.6
	100	77	80.6	88.7	89.1	90.5	98.7	88.6	71.7
	100	91.69	102	116.36	111.12	103.59	108.92	108.66	99.93
	100	66.9	95.1	102.7	90.1	91	105.9	80.9	91.9
	100	87.1	103.7	112.9	93.2	116.3	110.6	110.2	99
	CD4R
	IL-7	IFNa	IFNg	IL-1b	IL-2	IL-4	IL-6	IL-12	TNFa
	100	78.5	94.8	103.9	103.3	99.7	104.3	101.1	86.2
	100	74.5	95.9	123.5	97.1	92.2	121.9	107.8	114.8
	100	76.6	102.6	118.7	97.8	104.5	121.5	109.4	103.4
	100	79.1	100	99.4	80.1	96	110.2	100.2	92.5
	100	88.4	98	100	94.1	97	112.1	100.8	88.2
	100	84.98	100.78	110.5	91.49	109.43	138.41	110.77	108.49
	100	67.8	95.5	111.2	74.9	109.8	119.5	83.7	99.9
	100	77.4	113.5	120.8	93.2	118.4	134.1	100.5	103.4
	Figure 6g
	Relative mRNA expression Foxo1				Relative mRNA expression Foxo3
	IFN-	IFN+			IFN-	IFN+
	109.149	44.1739			98.0561	72.735
	88.1767	60.9594			93.1925	81.1998
	102.674	53.9466			108.751	99.7447
	102.472	51.8455			79.8596	74.0856
	100.88	44.3713			139.464	145.222
	96.6479	46.6977			80.6763	64.1067
	96.3308	41.1638			89.2593	76.8524
	103.669				110.741
		Male GSE124829
		Female GSE124829
		Male GSE75202

## Sheet: Figure 7
	Figure 7b
	Relative Foxo1 MFI
	CD4N
	Inhibitors alone	IFNa	IFNa + TYK2i	IFNa + JAK1i	IFNa + STAT1i	IFNa + PI3Ki	IFNa + AKTi
	100	74.33	98.3	103.32	73.52	98.74	99.12
	100	68.89	99.26	105.47	65.19	91.73	92.59
	100	80.81	99.71	114.03	84.2	96.16	104.47
	100	82.86	100.13	111.23	86.57	92.84	110.25
	100	83.69	102.17	114.84	87.35	100.7	105.11
	100	72.66	96.21	104.87	75.13	92.27	90.73
	100	90.24	97.16	106.68	82.33	93.23	91.69
	100	70.84	96.47	107.88	59.86	97.8	85.32
	100	60.88	91.27	94.67	62.63	93.46	86.44
	100	97.4	102.38	110.32	95.64	116.28	109.41
	100	90.67	96.3	106.48	94.62	112.88	106.55
	100	90.17	98.98	107.26	91.83	114.87	104.88
	CD4M
	Inhibitors alone	IFNa	IFNa + TYK2i	IFNa + JAK1i	IFNa + STAT1i	IFNa + PI3Ki	IFNa + AKTi
	100	82.21	99.63	119.97	87.5	111.29	108.36
	100	86.01	108.17	112.2	78.07	104.02	99.85
	100	88.61	104.66	110.27	89.28	133.21	114.86
	100	101.57	101.34	109.7	99.05	122.72	117.18
	100	100.21	107.6	111.75	86.54	122.39	124.03
	100	89.05	100.33	104.08	96.86	125.37	109.35
	100	85.06	94.61	99.17	82.68	109.9	97.47
	100	72.85	93.38	104.05	73.57	106.92	101.63
	100	77.79	83.2	96.18	84.63	98.09	92.75
	100	96.22	122.12	117.05	99.48	124.58	113.57
	100	95.6	98.61	112.68	103	106.6	111.13
	100	106.59	102.67	109.29	101.4	116.04	112.5
	CD4R
	Inhibitors alone	IFNa	IFNa + TYK2i	IFNa + JAK1i	IFNa + STAT1i	IFNa + PI3Ki	IFNa + AKTi
	100	76.64	84.31	107.21	83.88	101.22	94.82
	100	74.17	93.15	110.22	70.41	88.05	93.93
	100	72.92	92.38	101.23	83.07	115.35	98.17
	100	81.12	96.88	98.67	92.15	113.78	108.68
	100	87.98	93.32	104.23	88.54	116.75	110.34
	100	69.41	87.74	95.72	75.31	113.95	98.33
	100	86.7	84.22	102.52	80.68	114.09	97.73
	100	69.19	88.85	103.14	64.9	107.6	95.4
	100	59.42	79.44	87.35	80.48	97.76	97.63
	100	76.54	82.58	107.82	80.64	102.82	102.11
	100	75.24	85.29	103.55	79.2	103.19	101.83
	100	79.2	111.32	106.18	78.09	100.56	95.58
	Figure 7d						Figure 7e
	% PD1+			MFI PD1			Mean cycle
	- IFNa	+ IFNa		- IFNa	+ IFNa		- IFNa	+ IFNa
	79.7	82.3		4714	5832		6.8867	4.3402
	68.3	83.1		2936	4881		5.4248	3.9468
	66.4	84		3066	8205		4.9257	4.5461
	87.7	94.9		3315	3601		3.5192	2.4737
	80.5	95.7		2500	3814		3.5278	2.4379
	61.1	80		2566	5307		3.4804	1.7146

## Sheet: Figure 8
	Figure 8a
	Relative Foxo1 MFI
	CD4N				CD4M				CD4R				CD8N				CD8M
	Young	Old WT	Old IfnarKO		Young	Old WT	Old IfnarKO		Young	Old WT	Old IfnarKO		Young	Old WT	Old IfnarKO		Young	Old WT	Old IfnarKO
	100	49.7	93.3		100	64.9	90.8		100	56.7	85.9		100	50	90.3		100	73.9	95.9
	100	60.4	68.4		100	81.4	77.2		100	59.3	69.6		100	60.6	88.3		100	94.4	71.2
	100	48.3	87.3		100	65.7	77.8		100	53	97.7		100	69.7	104.2		100	74.1	107
	100	67.48	74.6		100	65.17	90.5		100	64.49	92.6		100	87.9	108.9		100	77.05	93
	100	58.7	124.14		100	76.3	109.12		100	63.4	103.48		100	69.9	124.34		100	82.2	87.37
	100	71.8	66.2		100	82.3	89.2		100	72	71.6		100	89.8	92.4		100	77.3	78.7
	100	90.6	76.6		100	80.2	89.9		100	71.6	70		100	108	90.5		100	94.8	71.3
	100	48.25	103.2		100	73.22	91.2		100	57.01	86.4		100	65.08	103.7		100	92.81	93.1
	100	77.63	49.53		100	69.99	73.14		100	63.76	81.3		100	83.89	64.12		100	104.32	94.06
	100	51.4	70.6		100	77.71	75.4		100	72.33	79.1		100	41.9	62.7		100	53.47	84.6
	100	59.09	71.4		100	68.49	79.5		100	56.43	90.3		100	67.73	89.3		100	87.59	96.4
	100	62.36	94.38		100	80.07	88.42		100	65.24	73.95		100	79.3	109.7		100	86.13	75.13
	100	84.1	106.25		100	67.3	92.92		100	56.3	90.74		100	80.6	108.43		100	56.3	87.61
	100	79.1	101.14		100	68	96.77		100	58.8	88.98		100	59.4	99.75		100	50.2	84.79
	100	77.3	89.71		100	69.3	82.92		100	77.8	69.97		100	92.3	87.93		100	68.4	66.68
	100	93	111.03		100	72.9	96.21		100	69.9	86.37		100	97.5	113.53		100	70	73.46
	100	59.5	80.5		100	71.7	68.5		100	66.1	69.5		100	65.5	94.8		100	92.7	76
	100	80.9	81.6		100	69	64.6		100	61.7	68.1		100	49.3	68.2		100	57.9	74.1
	100	77.9	116		100	81.3	91.5		100	66.7	88.6		100	58.5	119.8		100	59.5	74
	100	55.6	115.8		100	64.1	89.4		100	57.5	85.5		100	66	119.4		100	90.9	97.7
	100	44.47	79.3		100	73.38	84		100	68.11	76.7		100	55.63	88		100	43.89	67.2
	100	58.91	73.3		100	82.09	67.1		100	67.48	66.7		100	67.06	81.7		100	59.35	62.9
	100	56.47	87.8		100	112.72	83.7		100	70.11	74.9		100	64.31	91.5		100	53.38	69.8
	100	67.77	74.2		100	85.52	70.3		100	68.17	65.4		100	69.45	82.1		100	62.11	70.7
	100	69.91	72.04		100	82.38	81.82		100	73.37	78.87		100	85.34	64.26		100	76.25	81.45
	100	84.22	56.26		100	89.04	74.08		100	79.6	83.53		100	78.28	61.38		100	88.33	76.71
	100	74.12	51.48		100	81.07	65.58		100	74.39	70.62		100	84.29	61.46		100	75.56	50.12
	100	57.34	86.41		100	69.87	78.7		100	66.39	82.62		100	60.2	54.55		100	52.93	79.23
	100	53.92	88.97		100	78.46	81.09		100	76.45	76.38		100	73.4	57.93		100	57.44	90.3
	100		101.52		100		88.25		100		98		100		78.45		100		116.78
	100		91.55		100		79.65		100		85.36		100		67.13		100		98.03
	100		86.15		100		79.41		100		84.27		100		78.75		100		99.97
	100		93.55		100		83.86		100		86.34		100		72.32		100		103.56
	100		78.99		100		87.12		100		86.43		100		73.43		100		93.54
	100		93.4		100		98.48		100		92.07		100		90.06		100		103.58
	Figure 8b
	Relative CCR7 MFI / Relative Foxo1 MFI								Relative CD62L MFI / Relative Foxo1 MFI
	CD4N			CD8N					CD4N			CD8N
	CCR7	Foxo1		CCR7	Foxo1				CD62L	Foxo1		CD62L	Foxo1
Old IfnarKO	78.4	93.3		92.6	90.3			Old IfnarKO	99.5	93.3		172.7	90.3
	46	68.4		88.5	88.3				50.7	68.4		138.1	88.3
	56.1	87.3		87.6	104.2				58.2	87.3		98.5	104.2
	34.1	74.6		61.7	108.9				32	74.6		74.2	108.9
	87.34	124.14		91.17	124.34				41.26	124.14		47.85	124.34
	58.4	66.2		85.7	92.4				53.9	66.2		97.7	92.4
	93.6	76.6		97.6	90.5				107	76.6		125.7	90.5
	93.7	103.2		99.5	103.7				100.5	103.2		111.5	103.7
	29.35	49.53		44.28	64.12				26.05	49.53		37.14	64.12
	59.6	70.6		35.8	62.7				76.4	70.6		41.3	62.7
	64.7	71.4		83	89.3				78.4	71.4		117	89.3
	86.01	94.38		110.67	109.7				35.42	94.38		67.45	109.7
	97.02	106.25		104.55	108.43				67.58	106.25		75.04	108.43
	82.01	101.14		84.21	99.75				131.47	101.14		130.08	99.75
	90.31	89.71		88.89	87.93				98.29	89.71		124.21	87.93
	95.92	111.03		98.75	113.53				102.78	111.03		79.32	113.53
Old WT	20.9	49.7		25.4	50			Old WT	17.9	49.7		22.9	50
	31	60.4		37.7	60.6				28.2	60.4		59.3	60.6
	68.91	67.48		97.98	87.9				58.13	67.48		81.12	87.9
	42.5	58.7		51.6	69.9				37.7	58.7		40.2	69.9
	57.4	71.8		60.4	89.8				40.7	71.8		44.5	89.8
	88.6	90.6		98.6	108				80.8	90.6		89.5	108
	30.38	48.25		50.37	65.08				30.04	48.25		73.87	65.08
	65.2	77.63		70.31	83.89				40.98	77.63		39.3	83.89
	54.54	59.09		53.62	67.73				57.35	59.09		73.07	67.73
	37.85	62.36		47.85	79.3				35.87	62.36		31.09	79.3
	Figure 8c
	Distribution CD4N/CD4M/CD4R
	pLNs
	Old WT				Old IfnarKO				Old WT				Old IfnarKO
	CD4N	CD4M	CD4R		CD4N	CD4M	CD4R		CD8N	CD8M	CD8R		CD8N	CD8M	CD8R
	6.393	35.938	57.83		52.08	17.749	30.32		12.477	86.966	2.56338		50.503	48.774	1.0593
	16.42	30.19	53.5		25.79	35.8	38.71		5.62	93.64	0.80287		16.04	82.03	2.31275
	27.399	41.03	32.444		26.11	21.62	52.52		32.3357	67.0622	0.959536		39.86	58.71	1.58334
	12.86	39.52	48.09		14.11	31.61	54.58		14.2596	83.8473	2.35852		17.73	77.84	4.65407
	17.58	43.96	39.09		50.355	19.99	30.082		16.4343	82.1671	1.8592		54.596	45.018	0.791581
	31.43	24.05	45.13		29.75	36.22	34.55		37.1342	61.0311	2.40485		46.81	52.5	1.18923
	15.673	38.053	46.292		29.12	31.13	38.93		1.908	97.38	0.798931		48.96	50.2	1.25562
	8.605	33.305	58.886		40.84	22.28	37.45		1.943	97.696	0.449562		47.77	50.75	1.79556
	12.01	34.18	54.51		23.578	39.789	37.345		9.12	90.02	1.0286		7.74264	91.8768	0.531311
	14.42	34.66	51.58		41.45	23.03	35.87		23.24	75.08	1.90516		48.6105	50.36	1.4602
	15.2	32.11	52.89		62.32	17.75	20.46		31.47	66.53	2.45994		77.0987	22.6284	0.634343
	9.44	39.87	50.91		17.148	54.542	28.834		14.79	83.37	2.2892		37.616	62.233	0.736265
	11.88	38.81	49.43		40.466	23.859	36.126		19.27	78.96	2.1181		50.771	48.236	1.43657
	9.75	35.45	55		39.66	26.22	34.66		22.59	73.9	3.87042		25.5	74.08	0.55106
	13.46	45.91	40.77		42.65	29.46	28.57		8.86	90.27	1.12579		41.4	57.25	1.5691
	11.91	37.78	50.41		44.26	34.52	34.52		9.66	88.16	2.38672		50.96	48.49	1.03623
	10.9	34.04	55.11		52.35	19.69	28.44		13.31	83.95	2.96487		61.38	38.32	0.611491
	13.07	38.24	48.95		33.39	29.56	37.35		4.35	94.68	1.09486		13.1	86.3	0.883357
	15.52	44.37	40.23		38.96	21.63	39.72		13.85	84.25	2.16791		55.6	43.77	1.00478
	29.95	30.23	40.37		42.36	18.15	39.82		29.95	68.28	2.18609		71.47	28.2	0.819231
	45.75	28.21	26.31		43.29	22.87	34.2		38.39	61.22	0.612653		61.36	37.54	1.54954
	18.59	35.72	45.96		30.67	26.77	42.79		18.65	79.36	2.60248		48.76	49.63	2.12361
	18.84	37.84	43.64		42.3	21.19	36.67		19.5	79.18	1.60691		36.79	62.21	1.46708
					41.29	20.29	38.61						46.38	52.77	1.23892
					25.21	31.19	43.96						36.07	61.78	2.66033
					26.76	31.84	41.92						17.46	81.2	1.59341
					26.92	34.35	39.15						34.51	63.19	2.57679
					56.21	16.41	27.56						58.59	41.1	0.712916
					53.25	17.23	29.81						56.24	42.35	1.72665
					46.18	18.69	35.28						63.29	36.11	0.905493
					47.4	22.46	30.32						56.85	42	1.48504
					28.97	35.62	35.69						36.37	63.06	0.950591
					51.74	23.08	25.6						56.35	43.58	0.638177
	mLNs
	Old WT				Old IfnarKO				Old WT				Old IfnarKO
	CD4N	CD4M	CD4R		CD4N	CD4M	CD4R		CD8N	CD8M	CD8R		CD8N	CD8M	CD8R
	10.222	55.793	34.257		47.676	25.028	27.907		12.258	86.467	1.50786		35.525	63.92	0.957375
	23.28	36.33	40.74		31.78	45.3	23.44		5.54	93.66	0.899267		13.34	86.67	0.437105
	25.204	39.197	36.281		28.71	37.6	34.26		38.687	59.0569	2.67485		31.63	68.02	0.589866
	12.13	40.94	47.46		38.27	19.97	42.56		14.0174	82.1697	4.11918		30.9	69.75	0.235073
	11.88	35.52	53.11		31.993	29.449	39.138		13.7751	83.2242	3.31924		26.411	72.563	1.30536
	24.07	28.96	47.48		27.57	35.88	37.01		26.1071	71.4922	2.79947		41.82	58.46	0.286675
	18.436	46.327	35.801		37.21	33.97	29.49		2.802	96.499	0.84109		21.94	77.45	0.859256
	9.863	42.451	48.338		39.21	31.99	29.51		2.919	96.42	0.764738		24.76	74.3	1.16867
	18.6	43.13	39.18		18.735	47.805	33.893		15.95	83.47	1.22456		16.0841	83.1507	1.12441
	22.82	38.05	39.99		38.56	25.95	35.96		35.65	63.16	1.61522		30.5892	69.1003	0.54108
	16.42	41.72	42.09		62.02	20.7	17.93		26.49	70.37	3.41541		67.7023	32.1827	0.525698
	12.11	43.8	44.38		25.864	38.221	36.537		11.82	85.25	3.35133		48.9	49.875	1.8068
	16.41	60.42	23.58		39.62	31.714	29.411		15.96	83.93	0.621268		37.108	61.664	1.63929
	21.8	52.61	25.97		37.94	33.23	28.52		20.4	79.74	0.416171		34.25	65.58	0.598388
	21.05	44.37	34.93		21.05	44.67	34.93		10.14	88.36	1.7378		11.14	88.79	0.319937
	10.64	40.62	48.75		54.1	25.88	20.54		8.62	87.92	3.72195		54.78	44.75	0.919421
	12.46	47.81	39.95		45.82	27.5	27.33		6.89	91.3	2.07548		47.25	52.74	0.427664
	12.69	52.51	34.98		30.14	37.41	32.83		6.48	92.98	0.703591		14.68	84.84	0.768084
	10.8	64.92	24.66		45.7	29.48	25.31		12.7	84.72	2.86548		45.54	53.99	0.95057
	26.18	30.58	43.85		55.18	19.96	25.39		18.35	81.26	0.85727		65.48	34.2	0.973788
	23.4	28.73	48.76		42	33.21	25.31		27.01	70.88	2.61126		37.55	61.64	1.20744
	31.54	32.9	36.53		23.25	43.89	33.27		18	81.08	1.42491		29.12	70.22	1.13818
	26.37	44.43	29.93		34.91	33.15	32.34		23.08	76.46	1.33244		16.53	82.81	0.946768
					38.19	33.02	29.22						26.71	72.39	1.24028
					29.09	44.78	26.68						34.48	65.36	0.699404
					20.11	44.72	35.56						15.82	83.15	1.37786
					22.68	38.04	39.75						20.08	78.84	1.32685
					45.2	27.48	28.15						50.07	49.85	0.842697
					31.96	35.95	32.41						37.13	62.59	0.975239
					37.6	25.26	37.65						63.2	36.67	0.674951
					35.41	38.86	26.16						51.33	47.33	1.99681
					34.68	32.43	33.31						32.66	67.07	0.859541
					29.46	38.55	32.49						51.57	47.67	1.83774
	Spleen
	Old WT				Old IfnarKO				Old WT				Old IfnarKO
	CD4N	CD4M	CD4R		CD4N	CD4M	CD4R		CD8N	CD8M	CD8R		CD8N	CD8M	CD8R
	9.746	54.26	36.454		24.31	48.134	27.987		21.936	78.307	0.822123		19.642	79.97	0.626105
	6.37	38.14	55.33		9.39	56.5	34.42		5.05	94.9	0.426002		18.05	81.12	1.47943
	21.16	46.827	33.06		9.49	49.6	41.05		24.2096	75.236	0.927473		18.63	81.14	0.51266
	13.3	49.77	37.83		12.98	47.02	40.47		11.071	87.9212	1.50985		22.71	77.35	0.639405
	9.23	50.93	40.92		15.477	46.219	38.73		10.0186	87.7766	2.76404		41.519	57.951	0.894097
	12.11	42.47	46		4.43	73.35	22.68		23.8774	74.4886	2.03351		14.46	84.8	0.938884
	15.323	45.825	39.833		10.32	56.12	33.9		5.301	93.128	2.0911		33.56	65.72	1.29218
	2.71	37.609	60.511		21.05	43.19	36.17		3.106	94.93	2.42416		32.12	67.48	0.689479
	7.12	52.56	41.1		17.654	55.927	27.103		9.5	90.01	0.874932		12.3167	87.4157	0.770795
	10.64	48.15	42.11		17	44.08	39.37		22.75	77.14	0.727273		65.6076	34.8335	0.357988
	7.23	47.15	45.28		37.25	33.39	30.08		18.6	80.04	1.27664		72.828	27.2362	0.686223
	6.05	54.94	38.72		8.905	45.111	46.698		8.85	90.65	0.742306		23.952	75.264	1.29337
	5.8	72.84	21.1		25.044	36.136	39.485		5.97	93.57	0.698521		48.091	51.003	1.50715
	4.17	56.5	38.8		18.34	51.69	30.74		10.96	88.46	1.03003		13.06	86.76	0.422617
	13.39	56.74	30.19		9.17	53.77	37.72		11.1	88.48	0.873547		24.47	74.86	1.0859
	5.22	56.36	38.45		15.86	53.93	30.93		16.33	83.25	1.02664		35.59	64	0.91733
	8	49.92	42.15		22.84	47.4	30.13		20.05	78.27	2.40792		28.22	71.65	0.405091
	10.5	48.29	41.41		15.52	50.93	33.88		10.76	88.02	1.80043		36.79	63.48	0.448042
	8.1	61.6	30.44		18.33	50.88	30.98		26.84	72.35	1.74142		24.34	75.51	0.442478
	13.26	49.73	38		27.13	39.6	33.6		22.71	75.54	2.46666		57.69	42.38	0.424581
	9.53	52.33	39.06		24.87	49.31	26.15		21.71	76.8	1.9786		36.66	62.87	1.15718
	12.75	43.54	44.75		15.44	47.44	37.25		25.72	72.22	2.84005		34.02	65.18	1.18298
	17.49	50.92	32.98		19.17	45.72	35.24		36.17	63.55	1.32819		34.01	64.82	1.55349
					18.89	44.48	36.45						35.43	63.25	1.7184
					12.37	58.08	29.92						17.66	81.44	1.31584
					8.86	53.78	37.8						14.28	85.09	1.03089
					13.86	47.75	38.83						29.98	68.69	1.81549
					12.37	54.89	33.1						33.6	65.21	1.5853
					13.53	49.24	37.54						32.45	64.97	2.95722
					11.15	42.17	47.08						39.76	58.7	2.2655
					16.96	44.6	39.11						36.49	61.59	2.61807
					13.54	56.14	30.96						30.23	69.26	1.59479
					13.87	47.94	38.8						41.15	58.16	1.73717
	Figure 8d										Figure 8e
	% PD1+										% KI67+
	CD4M										CD4M
	pLNs			mLNs			Spleen				pLNs			mLNs			Spleen
	Old WT	Old IfnarKO		Old WT	Old IfnarKO		Old WT	Old IfnarKO			Old WT	Old IfnarKO		Old WT	Old IfnarKO		Old WT	Old IfnarKO
	69.2	64.1		70.1	60		54.6	30.5			4	2.3		19.9	15.8		7.7	7
	74.6	56.5		64.6	46.4		42.2	27.1			13.6	22.9		20.4	25		1.2	10.7
	78.1	45.4		64.9	51.8		63.3	59.5			13.4	15.1		12.7	17.8		6.6	0.2
	68.9	50.6		90.6	51.8		75.8	43			9.7	8.4		15.5	12.9		4.1	14.2
	73	50.9		59.3	51.7		68.5	24.7			8.2	18.4		12.3	19.5		4.4	8
	48.5	52.2		40.8	47.9		79.5	52.8			8.2	12.2		13.1	11.1		4.9	7.1
	59.1	27.2		45.5	28.7		85	60.6			14.4	10.7		24.9	16.5		3	3
	72.8	56.6		73.5	50.8		78.6	81.7			7.8	12.4		7.7	19.1		7.4	6.2
	62.4	25.8		75.1	33.1		73.5	71.9			12.7	16		9.5	22.6		8	5.7
	68.2	42.8		69.7	35.2		62.7	55.6			5.3	18		7.6	15.3		7.1	8.5
	58.5	32.7		54.6	39.7		67.6	59.5			8.4	15.7		12.7	13.8		2.9	11.4
	54.2	38		55.9	32.1		68.6	73.7			6.7	18.9		11.7	13.7		4.7	9.2
	55	36.4		55.8	29.7		78.5	69.9			11.6	14.3		9.3	14.6		2.7	16.6
	63.4	39.1		27.2	35.3		58.7	70			12.6	16.4		12.1	8.5		4.5	14.2
	70.9	60.6		77.8	81.3		66.1	51			9	18.5		16.3	14.1		2.1	8.8
	62.9	51.4		58.1	49		61.6	67.9			26.8	16.3		8.4	13.7		7.7	12
	81.1	54.8		68.9	55.1		60.1	41.8			18.9	15.4		12.6	22.2		7.5	4
	76.3	60		71.9	49.3		47.3	55.5				24.1			9.1		7.6	5
		42.1			42.2		74.2	61.8				16			8.8		4	5.9
		48.8			29.5		70.7	53.3				15.9			13.4		3.8	5.4
		52.6			44.3		78.6	55.2				11.5			16.3			7.8
		78.8			65.4		69.1	46.1				13.9			11.7			6.8
		52.9			40.8			62.3										4.5
								69.2										4.1
								58.6
								64.2
								55.3
								69.9
								57.7
								67.3
								63.7
	% PD1+										% KI67+
	CD4R										CD4R
	pLNs			mLNs			Spleen				pLNs			mLNs			Spleen
	Old WT	Old IfnarKO		Old WT	Old IfnarKO		Old WT	Old IfnarKO			Old WT	Old IfnarKO		Old WT	Old IfnarKO		Old WT	Old IfnarKO
	59	66.1		56.3	63.8		90.2	67.5			12.4	18.9		16.7	11.7		5.3	9.2
	68.6	59.3		55.4	60.3		42.1	54.9			14.6	20.6		15.6	19.9		2	15.9
	70	56.7		64.2	55.2		76.4	77.2			12.6	14.1		10.1	10.2		5.6	1.2
	74.9	64.1		72.6	65.5		75	83			9	8.2		12.7	9.9		6.9	17.8
	68.6	58.9		59.7	69		72.9	83.7			7.2	14.9		6.6	20.6		8	11.2
	49.8	67.7		38	50.9		83.6	84			7.4	15.1		8.6	11.5		8.1	8.7
	55.1	56.7		43.6	43.1		90.4	70.4			15.5	11.8		30.7	12.4		6.2	6.8
	65.2	72.8		62.7	70.7		78.6	82.1			8	9.5		7.6	13.7		7.6	11.9
	67.3	36.3		82.4	47.3		78	77.2			16.7			6.7	11.1		9	9.9
	62.6	50.9		52.2	34.1		73.7	75.4			5.5	14.3		6.4	11.4		19.8	11.7
	56.3	43.6		43.8	39.1		78.7	79.3			9.7	13.1		10.3	9.7		4.5	13
	55.6	47.7		40.5	48.4		71.2	82.9			8.4	17.1		10.2	11.1		12.3	14.5
	49.1	46.4		43.8	42.7		87	88.1			9	10.7		6.9	11		4.8	17.3
	61.9	48		47.3	39.4		64.9	81.3			9.6	11.4		10.9	9.1		8.9	15.9
	55.8	56.1		67.8	70.9		71.5	61.3			10.9	15		8.3	10.1		4.6	10
	44.2	56.7		35.7	40.4		67.1	80.8			19.6	11.2		10.4	7		8.6	11.5
	68.9	58.3		64.2	34.1		52.5	75.5			14.9	9.9		12.4	21.1		9.6	7.2
	65.6	51.2		54.3	42.9		71.9	69.2				15.6			6.9		9.9	5.9
		40.6			39.1		69.6	62.9				16.8			9.1		5.7	10.4
		46.4			45.3		61.9	68.3				13			11.3		5.3	7.5
		48.5			38.2		72	69.6				14.3			16			11.7
		70			58.5		63.6	60.1				12.1			8.5			7.8
		52.4			34.9			66										8.7
								59.8										6.1
								59.6
								59.9
								65.1
								62.9
								61.4
								70.9
								68.9
	% PD1+										% KI67+
	CD8M										CD8M
	pLNs			mLNs			Spleen				pLNs			mLNs			Spleen
	Old WT	Old IfnarKO		Old WT	Old IfnarKO		Old WT	Old IfnarKO			Old WT	Old IfnarKO		Old WT	Old IfnarKO		Old WT	Old IfnarKO
	18	11.1		16.9	12		50.2	28			14	6.1		17.1	12.2		11.9	15.8
	5.6	16.6		4.8	24.2		18	23.9			21.9	18.1		14.1	14.4		1.7	13
	7	11.9		9.6	11.6		47	25.9			12.8	17.3		10.8	11.4		12.2	0.4
	12.3	7.6		16.8	10.2		43.4	52.6			12.4	8.3		16.9	9.9		10.8	19.3
	18.6	25.6		19.4	6.7		20.9	9.4			7.8	14.5		11.3	14.5		8	13.1
	29	15.2		19.5	13		30.4	31.3			8.5	12		15.5	9.9		11.4	10.9
	22.5	8.8		16.8	12.5		24.7	20.2			10.4	11.9		18.9	12.2		7.5	4.4
	22.5	5		38.5	7.8		13.2	50.1			11.7	11.9		6.7	28		13.2	9.5
	37.3	3.8		52.1	7.4		27.5	34.7			11.8	9.9		7.9	12.1		14.3	12.5
	29.8	8.4		41.1	5.5		49.2	21.2			6.3	22.9		21.7	15.2		11.5	12.8
	28.9	21.8		34.6	17.7		39.4	29.8			15.3	22.3		7.4	15.2		6.2	13.1
	41.4	19.5		24.4	17		45	12.9			14.7	13.9		20.4	7.6		7.6	19.2
	13.1	19.7		18.1	13.3		68	37.7			17.8	15.2		9.7	9.9		5.5	37.5
	40.4	20.2		34.7	17		39.4	24.2			24.8	22.1		8.8	9.8		9	27.8
	31.6	45.5		45.7	69.1		62	18			12.8	17.9		40.4	15.1		7.2	21.2
	34.3	36.9		33.2	28.3		72.5	50.3			68.2	24.3		13.9	22.1		15	20.5
	41	38.5		53.5	21.4		16.6	11.1			29.4	18.7		10	66.6		16.8	8.4
	44.4	33.9		46.2	25.2		61.5	19.9				38.8			10.8		17.2	10.3
		24.1			15.1		51.2	40.7				17.7			11.8		12.6	12
		22			28.8		53.1	27.6				21.8			15.3		6	9.5
		26.6			26		44.8	48.7				6.3			9.4			15.3
		38.8			39		58	36.3				14.5			10			11
		20			17.7			63.6										8
								66.8										6.4
								59.8
								48.8
								55.9
								49.8
								32.7
								62.3
								38.8

## Sheet: Figure sup1
	Figure sup 1a
	Relative Foxo1 MFI
	pLNs						mLNs						Spleen
	CD4N	CD4M	CD4R	CD8N	CD8M		CD4N	CD4M	CD4R	CD8N	CD8M		CD4N	CD4M	CD4R	CD8N	CD8M
	100	78.43	88.78	119.93	113.84		100	82.65	89.52	116.92	118		100	68.58	84.84	120.43	111.84
	100	76.74	89.34	121.57	118.26		100	80.19	89.51	119.91	118.3		100	66.15	81.72	119.03	109.81
	100	81.17	93.73	120.34	112.79		100	87.47	94.21	121.11	111.78		100	68.77	85.92	122.08	105.83
	100	84.52	95.48	124.78	116.7		100	81.64	92.62	124.56	116.22		100	69.13	85.98	126.15	110.42
	100	72.33	89.16	134.56	125.62		100	75.75	87.06	136.81	128.18		100	66.12	77.15	134.22	114.86
	100	72.46	86.4	132.89	123.5		100	79.08	88.4	133.5	122.74		100	63.38	80.67	137.33	119.06
	100	73.8	98.09	107.18	111.32		100	83.51	101.55	102.14	108.47		100	73.34	93.34	103.81	100.88
	100	87.33	108.12	119.26	120.61		100	87.53	107.76	114.38	119.41		100	82.19	99.69	108.65	105.56
	100	81.83	91.47	109.36	109.36		100	82.9	91.97	113.03	108.9		100	71.16	83.88	120.49	110.33
	100	87.62	95.35	114.72	114.72		100	87.11	92.26	113.94	115.38		100	74.46	88.53	122.53	114.95
	Relative Foxo3 MFI
	pLNs						mLNs						Spleen
	CD4N	CD4M	CD4R	CD8N	CD8M		CD4N	CD4M	CD4R	CD8N	CD8M		CD4N	CD4M	CD4R	CD8N	CD8M
	100	110	116	118	123		100	113	120	119	119		100	113	129	116	117
	100	109	111	116	129		100	115	117	116	130		100	108	121	115	121
	100	117	115	116	133		100	127	128	126	155		100	110	119	113	122
	100	106	112	116	133		100	117	118	114	130		100	110	112	112	109
	100	107	110	117	126		100	115	119	117	130		100	109	114	116	119
	100	112	112	115	132		100	114	115	114	136		100	112	111	113	123
	100	117	123	119	134		100	125	123	120	136		100	113	121	116	123
	100	109	123	128	148		100	127	127	125	144		100	104	121	117	125
	100	123	116	115	141		100	129	119	115	137		100	119	118	113	124
	100	129	114	115	141		100	132	119	115	138		100	121	122	112	122
	Figure sup 1b
	Relative Foxo1 MFI
	pLNs																mLNs
	CD4N			CD4M			CD4R			CD8N			CD8M				CD4N			CD4M			CD4R			CD8N			CD8M
	Young	Old		Young	Old		Young	Old		Young	Old		Young	Old			Young	Old		Young	Old		Young	Old		Young	Old		Young	Old
	100	88.9		100	74.8		100	73.1		100	99.5		100	83.6			100	105.5		100	86.8		100	85		100	112.9		100	96.8
	100	80.4		100	78		100	73.3		100	93.6		100	90.6			100	85.4		100	70.5		100	70.5		100	103.2		100	98.2
	100	92.2		100	78.3		100	82.3		100	109.3		100	105.3			100	93.8		100	75.9		100	83.2		100	104.3		100	104
	100	78.8		100	71.7		100	70.5		100	108.1		100	98.2			100	70.3		100	74.4		100	64.4		100	103.5		100	96.7
	100	66.7		100	85.6		100	74.2		100	95.8		100	78			100	58		100	83.2		100	71.3		100	108.4		100	100.5
	100	75.3		100	77.7		100	79.3		100	126.7		100	123.5			100	84.5		100	90.9		100	93.9		100	127.9		100	129.1
	100	72.4		100	69.8		100	64.7		100	88.8		100	98			100	72.4		100	60.3		100	61		100	89.7		100	93.4
	100	90.9		100	72.9		100	68.2		100	101		100	94.4			100	93.1		100	74.6		100	63.1		100	95.5		100	96
	100	78.6		100	70.25		100	77.96		100	93.85		100	70.08			100	65.07		100	66.84		100	66.06		100	77.99		100	67.86
	100	69.03		100	61.21		100	67.58		100	76.42		100	65.88			100	52.33		100	57.48		100	52.92		100	59.43		100	62.14
	100	65.4		100	60.8		100	64.1		100	94.6		100	86.7			100	63.6		100	58.4		100	64.8		100	83.1		100	89.7
	100	77.8		100	62.2		100	67.6		100	107.6		100	77.2			100	73.8		100	58.1		100	62.2		100	99.4		100	71.8
	100	84.44		100	71.77		100	80.81		100	103.17		100	87.66			100	83.58		100	67.76		100	69.9		100	102.41		100	85.77
	100	79.1		100	62.4		100	69.4		100	96.1		100	100.8			100	75.1		100	82.9		100	76.4		100	103.9		100	92.1
	100	89.2		100	89.3		100	87		100	116.4		100	93.5			100	88.5		100	79.7		100	77		100	107.9		100	89
	100	94.8		100	71.2		100	72.8		100	105.2		100	91.1			100	99.9		100	79.5		100	74.8		100	110.1		100	91.5
	100	68.79		100	75.07		100	72.84		100	100.76		100	110.27			100	69.74		100	68.33		100	58.79		100	82.34		100	101.89
	100	87.93		100	61.13		100	61.55		100	100.93		100	112.6			100	87.26		100	77.89		100	66.4		100	100.71		100	105.65
	100	53.4		100	57.9		100	67.8		100	68.5		100	73.2			100	61.3		100	59.3		100	57.9		100	73.1		100	88.1
	100	93		100	65.2		100	73.3		100	103.9		100	92.4			100	96.6		100	75.5		100	85.1		100	102.2		100	89.6
	100	107.2		100	94.6		100	94.8		100	118.3		100	107			100	70.6		100	79.7		100	78		100	95.3		100	88.5
	100	110.8		100	80.5		100	84.5		100	120.9		100	89.6			100	113		100	94.9		100	94		100	119.7		100	93.8
	100	82.8		100	67		100	74.1		100	92		100	89.9			100	83.5		100	69.1		100	73.5		100	90.4		100	89.4
	100	69.94		100	69.68		100	63.11		100	84.91		100	80.5			100	49.65		100	53.59		100	54.15		100	78.56		100	81.37
	100	76.04		100	71.15		100	69.09		100	103.37		100	95.17			100	89.12		100	84.7		100	76.61		100	112.93		100	92.28
	Relative Foxo3 MFI
	pLNs																mLNs
	CD4N			CD4M			CD4R			CD8N			CD8M				CD4N			CD4M			CD4R			CD8N			CD8M
	Young	Old		Young	Old		Young	Old		Young	Old		Young	Old			Young	Old		Young	Old		Young	Old		Young	Old		Young	Old
	100	94.6		100	82.7		100	93.9		100	100.1		100	92.1			100	97.4		100	93.9		100	96		100	103.3		100	96.8
	100	91.7		100	86.9		100	95.5		100	99.1		100	92.3			100	90.3		100	84.4		100	92.1		100	98.4		100	92.2
	100	111.2		100	87.6		100	99.2		100	102.9		100	92.5			100	105.9		100	96		100	97.5		100	107.5		100	96.3
	100	136.9		100	95.4		100	102.7		100	113.5		100	96.7			100	136.9		100	101.9		100	109.7		100	111.2		100	99
	100	141.9		100	98.6		100	112		100	112.8		100	85.9			100	155.8		100	103		100	115.2		100	119.5		100	101.7
	100	136.7		100	91.2		100	107.3		100	112		100	97.7			100	131.5		100	93.2		100	103.9		100	125		100	104.9
	100	95.9		100	82.6		100	97.3		100	102.8		100	106.1			100	103.1		100	84.1		100	108		100	106.2		100	102.7
	100	101.1		100	82.1		100	98		100	100.8		100	106.8			100	103.8		100	85.8		100	98.1		100	102.4		100	104.9
	100	109.55		100	93.27		100	110.97		100	117.8		100	88.98			100	103.52		100	87.72		100	111.14		100	105.11		100	87.17
	100	106.05		100	92.84		100	108.59		100	101.1		100	82.95			100	105.07		100	85.12		100	99.47		100	97.21		100	84.49
	100	99.7		100	94.5		100	109.1		100	109.5		100	103.6			100	102.7		100	93.2		100	104.8		100	104.2		100	97.2
	100	103.7		100	89.9		100	100.5		100	112.3		100	88.4			100	100.6		100	85.8		100	98.1		100	102.2		100	80.9
	Figure sup 1d
	Foxo1 Intensity cytoplasm										Foxo1 Intensity nucleus										Nucleus / Cells
	CD4N			CD4M			CD4R				CD4N			CD4M			CD4R				CD4N			CD4M			CD4R
	Young	Old		Young	Old		Young	Old			Young	Old		Young	Old		Young	Old			Young	Old		Young	Old		Young	Old
	2614.62	1690.8		2015.97	2449.6		2860.18	2172.08			8510.5	6079.72		5919.24	1757		6129.28	4625.43			0.76498	0.782408		0.745947	0.417677		0.68183	0.680459
	3195.25	1460.8		1098.95	1113.6		1465.46	1716.78			9210	1436.56		8374.22	3640.23		6779.97	2054.16			0.742428	0.495816		0.883993	0.765747		0.82227	0.544734
	4087.61	1441.25		1245.71	776.293		3363.6	1157.33			8294.72	3607.79		2471.01	2102.02		4469.47	3470.1			0.669884	0.715997		0.664836	0.730296		0.57059	0.749899
	1450.53	964.203		1844.24	521.744		2315.62	1152.55			6254.26	4276.43		4695.53	1496.04		3000.31	2376.13			0.811736	0.816014		0.717996	0.741427		0.5644	0.673376
	2825.38	2425.5		7610.27	757.756		803.102	1383.43			5647.74	6952.67		5922.35	3780.08		1294.82	6020.61			0.666548	0.741367		0.437635	0.833014		0.617192	0.813152
	3888.69	2108.66		1160.52	832.738		2609.04	1690.5			8837.06	5959.06		3544.3	2285.23		9889.6	4384.31			0.711188	0.73863		0.760717	0.732923		0.791254	0.72172
	4571.33	1602.05		4384.38	743.317		2555	2187.68			15655.5	4527.45		8242.39	3771.15		8564.97	8684.86			0.773997	0.738633		0.652771	0.835348		0.770233	0.798788
	4157.93	2071.65		3056.71	492.714		1400.44	1949			8726.54	5953.95		14038.8	999.775		6094.79	4843.8			0.677291	0.74187		0.821197	0.669871		0.813156	0.713079
	3509.67	1671.44		1562.62	1759.38		556.714	1667.51			9390.33	6731.59		7239.01	5998.38		2718.04	2819.61			0.727933	0.801091		0.822463	0.773211		0.846072	0.628378
	1881.39	1279.29		1995.28	734.556		2620.5	1800.54			8512.46	8731.49		3578.13	3242.21		7350.08	2660.93			0.81899	0.872209		0.642	0.815288		0.737177	0.596425
	3903.7	1036.28		2758.07	1397.44		2846.49	1331.35			4371.88	3350.62		5486.05	4717.63		3800.97	3633.42			0.528287	0.766283		0.66545	0.77446		0.571793	0.731841
	3714.88	1326.79		1341.35	1608.05		1533.47	674.714			6980.19	4775.29		4480.1	6855.27		5372.74	1554.43			0.652655	0.782567		0.769585	0.809997		0.780629	0.697322
	4805.06	1468.31		2988.62	722.067		2175.28	995.364			6746.8	2553.24		5758.45	2692.42		6122.26	1196.68			0.584044	0.634889		0.658329	0.788528		0.73784	0.54592
	2726.42	1498.15		2051.62	1487.64		2499.22	822.513			7553.27	4057.62		5546.84	5680.19		5348.72	2409.94			0.734776	0.730343		0.729995	0.792456		0.681545	0.745545
	1034.43	1634.7		788.219	922.488		4075.19	1515.09			3102.82	5209.09		8094.41	2524.6		5938.52	3967.92			0.749971	0.761141		0.911263	0.732386		0.593039	0.723676
	4215	1970.21		908.059	971.273		2630.62	587.084			5648.5	5464.14		4677.71	3285.48		7730.72	771.395			0.572667	0.734986		0.838758	0.771828		0.746112	0.567837
	2992.63	2427.64		1191.82	900.518		4120.71	332.378			14272.4	8006.68		2669.11	2086.7		7089.9	1523.81			0.828554	0.767341		0.691312	0.698543		0.632428	0.820935
	1865.51	3320.96		2993.67	1555.67		2017.76	886.393			8055.42	10166.4		12571.6	5697.33		6117.33	3197.62			0.811962	0.753773		0.809497	0.785514		0.751968	0.782961
	3600.36	1786.1		8250.09	1741.86		3376.59	586.369			6440.98	1571		6319.56	5315.51		9226.39	2227.06			0.641446	0.467964		0.433748	0.753186		0.73208	0.791582
	3230.38	3257.4		2123.58	837.011		2220.99	556.917			16593.2	7994.6		5568.42	2223.97		6555.36	4703.87			0.837044	0.710505		0.723923	0.727032		0.750963	0.894138
	2982.55	725.439		2070.39	1447.15		3760.94	1387.95			6947.37	2582.2		9681.78	14163.7		10256.9	4593.63			0.69964	0.780677		0.823829	0.907299		0.731704	0.767963
	3672.66	3721.51		2557.09	162.897		3190.25	1315.71			9721.14	7736.74		8823.57	2238.38		5350.31	3671.45			0.740943	0.675212		0.775313	0.933195		0.626459	0.736181
	3629.43	1904.59		2793.62	624.784		2580.02	2396.49			6660.87	3876.29		3084.95	5561.45		4568.8	5895.86			0.647296	0.672619		0.524778	0.903255		0.639098	0.711
	3968.62	904.338		1519.71	1425.08		4110.16	1613.77			3229.75	2144.57		4496.19	4425.69		4984.36	4004.98			0.448678	0.703389		0.747385	0.756428		0.548062	0.712788
	3520.81	945.243		1692.19	1602.01		3891.64	231.977			6600.81	2417.14		10056.6	2180.89		9154.05	547.386			0.652149	0.718877		0.85597	0.576513		0.701692	0.70235
	3131.29	2180.54		774.743	1748.52		1545.13	2089.54			10168.5	6266.65		3624.27	4766.23		6026.3	6566.46			0.767272	0.741862		0.823883	0.731606		0.795926	0.758602
	2175.67	1793.72		2990.55	1427.55		2733.23	2600.26			5241.66	6487.78		11548.8	4960.46		7417.42	7533.32			0.706678	0.783407		0.794314	0.776526		0.730733	0.743401
	4133.13	2063.46		873.244	1753.46		6688.02	1040.02			10353.9	6580.02		7904.04	1977.11		9609.93	1250.56			0.714702	0.761269		0.900511	0.529974		0.58964	0.545957
	6680.24	1890.56		2678.63	1449.38		2363.7	1554.37			12403.5	7160.32		5949.64	3191.75		3521.2	5640.81			0.649951	0.791119		0.689552	0.687709		0.598345	0.783971
	5747.03	3080.06		3217.85	715.301		2080.36	372.994			13056	7114.62		11119.9	2234.71		4497.7	1336.9			0.694356	0.697876		0.775568	0.757526		0.683743	0.781862
	2654.06	2292.27		2900.28	2395.64		1853.28	557.416			9836.12	5960.34		7361.07	4321.29		5267.54	2445.09			0.787508	0.722237		0.717358	0.643343		0.739737	0.81435
	2039.02	990.556		938.922	615.625		1196.39	1640.55			9077.07	4086.53		5289.12	3999.88		5038.02	3948.78			0.81657	0.804897		0.849243	0.866618		0.808099	0.706485
	2296.89	1691.18		2039.43	933.696		4075.95	1187.42			8574.41	4423.7		10336.9	788.435		2524.05	3808.96			0.78872	0.723432		0.835215	0.457825		0.382432	0.762344
	8862	1013.43		598.473	1063.12		3551.73	2932.11			13385.8	5484.87		1626.01	5745.44		6365.41	3669.86			0.601668	0.844048		0.730961	0.843855		0.641859	0.555874
	3235.12	1614.94		3709.52	1379.18		2088.06	588.369			11596.1	8717.87		4398.89	3987.3		8781.57	820.02			0.78187	0.843708		0.542509	0.743001		0.807899	0.58224
	1900.43	2116.17		2074.62	3663.4		1750.64	1746.64			7232.2	7672.05		12955	2872.91		6630.64	5797.44			0.791907	0.783805		0.861964	0.439531		0.791125	0.768476
	4142.12	2627.61		1017.76	2753.55		5595.8	686.676			9918.99	6356.44		3785.95	1571.43		6253.84	844.683			0.70542	0.707525		0.788131	0.363339		0.527767	0.55159
	3222.24	3239.5		2947.39	759.557		4635.29	844.979			8575.72	3232.83		3563.79	2581.27		9367.24	1807.79			0.726882	0.499485		0.547334	0.772644		0.668968	0.681473
	7209.91	989.297		6513.76	933.409		3039.63	867.522			10192.9	4086.03		13924.9	2587.39		6502.48	2781.57			0.585704	0.807664		0.681302	0.734887		0.681451	0.762263
	2856.8	1371.99		2424.4	1575.98		3398.15	2565.47			5459.91	6575.23		6956.99	7583.45		5226.41	6841.5			0.656499	0.827362		0.741574	0.827939		0.605992	0.72728
	1990.97	1671.54		1988.33	709.7		511.057	12130.7			7517.94	5829.53		5693.52	2983.82		1026.27	40100.9			0.79062	0.77716		0.741166	0.807853		0.667568	0.767752
	2497.66	1151.84		3765.75	842.818		6414.18	2468.31			5670.68	3092.87		11457.3	3811.27		7289.75	5964.16			0.694227	0.728642		0.752629	0.818908		0.531946	0.707285
	1811.6	2129.58		2481.55	297.366		2431.66	2098.49			8632.23	6070.73		8453.73	2205.99		6764.2	2727.16			0.826538	0.740305		0.77307	0.881213		0.73557	0.565138
	3512.88	2227.77		1260.38	643.919		5309.12	818.16			11557.8	2827.73		5982.06	2099.03		5872.22	1651.46			0.766906	0.559337		0.825974	0.773528		0.52518	0.66871
	4112.18	892.143		1010.12	2259.26		2508	748.901			9520.32	5169.62		6350.84	4596.39		4959.29	4390.07			0.698355	0.852824		0.862773	0.670453		0.664135	0.85427
	3199.1	1674.77		4156.45	2713.31		6466.52	3815.78			7578.08	2361.82		14738	5610.94		5009.43	2526.57			0.703159	0.585103		0.780879	0.674048		0.436515	0.398365
	2031.89	2126.1		3002.41	1699.29		4560.88	1781.24			7043.18	4661.63		9903.54	1142.59		9300.32	9054.39			0.776102	0.686773		0.767363	0.402054		0.670961	0.835612
	3203.52	438.889		737.204	476.448		5405.14	2223.6			8070.95	2931.96		7029.86	1840.38		13511.2	4751.06			0.715861	0.875517		0.905086	0.794353		0.71426	0.681189
	5232.26	2211.5		3458.58	2140.02		996.36	2498.22			7872.32	1909.23		5970.85	9383.7		2246.58	3238.07			0.60073	0.463324		0.633215	0.814294		0.69276	0.564488
	4577.56	1832.87		1765.07	795.266		2654.42	1376.57			8048.49	5026.44		5418.65	2287.69		6081.47	6846.54			0.637451	0.732791		0.754296	0.742044		0.696147	0.832597
	4595.4	2512.88		1053.83	896.8		4625.03	757.167			9991.86	5536.25		3907.14	3714.49		4268.02	2950.64			0.684972	0.687808		0.787575	0.805521		0.479927	0.795791
	10544.3	1923.57		3890.84	1443.46		1268.86	1375.32			12260.6	2950.35		4064.65	13033		3983.93	2631.39			0.53763	0.605334		0.510924	0.900289		0.758441	0.656745
	8622.43	1318.55		1882	204.361		2510.11	898.464			11758.7	2908.38		4652.62	1963.02		5512.84	2323.89			0.576941	0.68806		0.711996	0.905711		0.687134	0.721178
	3847.47	1484.19		1205.21	412.667		2297.15	2523.09			2605.77	7237.89		551.646	2653.17		5652.23	1542.91			0.403792	0.829835		0.313996	0.865398		0.711028	0.379465
	8161.05	2886.14		1508.6	1444.03		2843.82	710.819			3880.75	5419.11		5910.08	5006.31		9366.8	1466.14			0.322273	0.652492		0.796814	0.776132		0.767103	0.67348
	2219.87	1757.33		1595.69	523.667		2138.63	442.244			5038.34	8632.67		3390.08	1995.56		4039.86	1113.69			0.694157	0.830863		0.679952	0.792132		0.653858	0.715769
	5719.31	3142.99		9663.94	607.317		2634.64	928.964			10668.2	6590.19		4726.24	3182.05		4152.97	3870.62			0.650995	0.677085		0.328435	0.842949		0.611845	0.806449
	1291.64	2371.96		1358.46	745.256		749.883	809.241			5326.59	7944.92		3780.46	1548.72		5627.78	3805.82			0.804836	0.77009		0.735653	0.675125		0.88242	0.824652
	4870.03	4525.7		1652.24	259.365		2522.45	1037.78			14454.7	4081.37		4239.62	1554.46		6068.62	2136.97			0.74799	0.474188		0.719573	0.857007		0.706387	0.673115
	3622.8	1342.86		2271.14	2560.15		2977.8	976.014			11264.3	4058.79		4157.46	6204.17		6483.91	5033.39			0.756648	0.751398		0.646713	0.707889		0.685279	0.837586
	2774.09	1265.14		2314.39	1994.73		9902.46	778.926			11585.7	2337.01		2778.55	9751.52		13817.9	4067.72			0.806815	0.648781		0.545569	0.830182		0.582533	0.839285
	2637.48	773.25		3224.83	337.906		1912.34	497.536			3198.7	5456.5		17736.6	3543.26		7251.64	1180.65			0.548081	0.875878		0.846154	0.912937		0.79132	0.703528
	3474.79	2012.93		887.235	1212.77		1620.42	1262.29			8079.91	6868.82		3462.58	4726.19		5773.62	5528.67			0.699275	0.773364		0.796029	0.795794		0.780848	0.814122
	5738.73	1680.96		1670.88	1252.64		3443.29	2344.1			13725.7	1114.88		5775.01	3566.55		5407.02	5806.89			0.705169	0.398765		0.775597	0.740073		0.610942	0.743069
	3020.29	1411.3		847.698	851.801		2090.93	3256.72			9556.23	3525.41		4296.95	4752.67		10263.5	5235.35			0.759847	0.714121		0.835227	0.848014		0.830755	0.616499
	3387.18	2186.88		4006.47	1692.55		1609.33	797.012			10391	1133.32		12437.1	4965.13		2310.6	4334.38			0.754163	0.34134		0.75635	0.745775		0.589449	0.844679
	2738.26	2267.62		564.225	760.775		934.331	14179.7			7329.53	4599.79		1922.81	3659.27		2378.34	61438.4			0.728018	0.6698		0.773133	0.827881		0.719793	0.812482
	5421.69	3954.84		1681.54	974.965		674.622	1745.26			14743.4	8947.97		6599.07	2549.58		2829.61	5890.24			0.731135	0.69349		0.796931	0.723379		0.807484	0.771428
	3412	1707.45		961.3	1091.72		1335.72	1515.91			12586.3	6793.18		6223.8	1879.01		3372.84	2995.85			0.786727	0.799139		0.866209	0.632507		0.716321	0.664009
	3896.57	1571.93		6720.84	2027.38		4420.68	723.347			5211.78	4069.06		6886.89	4066.84		4512.63	3760.68			0.572198	0.721338		0.506101	0.667327		0.505146	0.838684
	2246.1	3119.7		1756.71	746.956		950.642	849.026			9210.49	8552.81		8675.32	3369.56		3258.38	3151.24			0.803947	0.732731		0.840391	0.818546		0.774142	0.787758
	6364.85	655.259		1393.52	1968.07		890.909	938.478			9328.67	3722.03		8137.35	3298.43		3825.86	4970.49			0.594428	0.850305		0.853788	0.626304		0.811119	0.841177
	8094.88	2305.54		5140.74	1667.44		2553.03	1372.75			10667.5	7412.22		7905	3507.55		1764.91	1937.37			0.568558	0.76275		0.605945	0.677789		0.408738	0.585287
	4273.09	2088.97		2822.6	1289.04		3214.11	411.142			3697.55	4222.61		7963.82	3879.62		7356.36	1783.82			0.463896	0.669025		0.738319	0.750605		0.695935	0.812688
	3323.31	1169.27		2075.21	1010.42		1248.73	2400.56			6808.57	3989.64		3491.75	3975.42		3694.64	6848.47			0.671994	0.773349		0.627228	0.797342		0.747393	0.740453
	4268.56	1801.95		640.311	968.872		668.047	1731.54			12681.3	7970.19		4156.71	3870.85		2335.79	2352.01			0.748166	0.854423		0.866519	0.799808		0.777602	0.575972
	2924.05	1765.2		1520.05	497.3		887.709	554.884			11803.9	6030		4853.99	3862.5		3182.44	2433.97			0.801462	0.773553		0.761525	0.885935		0.781898	0.814349
	7194.38	1732.49		985.653	1824.85		1142.64	1924.6			10082.4	4933.04		4948.95	5131.26		7343.18	4821.08			0.583582	0.740082		0.833914	0.737662		0.865348	0.737054
	6053.15	1117.05		789.314	1887.56		2394	635.646			8917.18	967.239		1452.1	1571.84		7352.44	1460.92			0.595657	0.464063		0.64785	0.454368		0.754372	0.696815
	8298.38	2041.31		1054.68	1224.7		1183.05	3167			2050.14	5980.96		6629.89	3072.13		6099.26	6469.41			0.198109	0.745545		0.870036	0.714976		0.846159	0.671351
	2464.58	3960.27		5572	1530.79		1027.59	1342.15			3931.03	6806.89		7828	5451.08		1725.28	5252.91			0.614645	0.63219		0.584179	0.780747		0.626721	0.796492
	3046.79	1474.84		2133.91	1779.61		1070.97	694.372			11184.5	3994.35		15392.1	6311.4		2648.56	2987.51			0.785909	0.730337		0.878243	0.781757		0.712069	0.811408
	3287.21	1586.83		1693.42	1148.59		5915.74	470.667			4976.48	6738.88		4784.33	2883.98		14223.1	2567.33			0.60221	0.809406		0.738579	0.715172		0.706252	0.862486
	4864.62	1661.14		4440.92	546.528		713.087	1611.73			4148.7	3023.67		13547.2	1148.8		6483.04	864.976			0.460286	0.64542		0.75312	0.677628		0.900907	0.349244
	4719.33	1995.24		969.783	880.688		1525.65	1733.19			5421.13	7579.48		8135.13	5326.56		11321.7	4320.63			0.534604	0.791614		0.894089	0.85812		0.881248	0.713704
	3980.16	5608.45		2845.07	1585.06		7338.82	1466.77			6747.09	5997.68		6760.1	4924.72		4323.76	3523.82			0.628968	0.516768		0.703798	0.756511		0.370738	0.706093
	2836.96	3081.89		3013.59	972.682		4545.29	674.983			8994.1	8165.8		12227	2553.49		4548.07	4895.6			0.76021	0.725998		0.802266	0.724154		0.500153	0.878831
	4518.61	1250.38		1491.58	819.295		3574.19	424.665			9487.03	2831.41		7044.73	4604.11		5246.17	2469.38			0.677372	0.693669		0.825266	0.848933		0.59478	0.853263
	5897.06	1009.89		3017.72	1094.17		1582.5	937.689			6683.82	1736.11		6613.26	3961.6		4777.5	932.728			0.531268	0.632233		0.686665	0.783579		0.751179	0.498674
	3199.62	1545.75		831.676	3184.01		1093.62	3667.44			12130	2438.89		3759.01	1942.34		8944.65	8261.47			0.791278	0.612073		0.818834	0.378893		0.891054	0.692558
	4314.49	933.486		1889.32	1891.85		6612.92	1490.2			9305.33	2671.22		11398.3	2307.95		6378.26	4714.58			0.68322	0.741036		0.857813	0.549538		0.490969	0.75983
	3318.88	1127.65		424.185	1345.04		1553.54	9497.52			8199.76	3791.59		1033.62	1953.07		7330.62	70389.5			0.711869	0.770768		0.709026	0.592179		0.825134	0.881113
	6823.3	1822.59		3141.41	1141.11		994.625	626.818			12640.7	7340.98		10913.6	1557.8		3128.81	2736.14			0.64944	0.801104		0.776492	0.577194		0.758787	0.813611
	4448.67	1671.76		1992.1	474.625		3586.07	515.678			12073	7556.66		4763.88	3455.62		6079.07	1737.78			0.730738	0.821078		0.705135	0.879238		0.628968	0.771161
	3174.19	2582.24		219.333	1160.51		4803.05	3059.71			6790.88	9370.07		2297.43	5365.23		2142.87	4588.21			0.681468	0.783955		0.912851	0.822165		0.308507	0.599929
	1407.23	4481.5		2196.08	692.815		1454.17	473.618			4335.34	6129.56		3749.58	1047.07		1558.67	1382.11			0.754948	0.577658		0.630642	0.601804		0.517343	0.74478
	3559.01	837.244		1465.28	1170.45		4180.78	574.269			7628.17	3461.04		5763.74	1677.73		13321.9	7137.07			0.681867	0.805214		0.797306	0.589052		0.761135	0.925529
	3682.81	1479.49		2575.59	3810.14		4989.64	600.422			13569.2	4889.44		5703.55	5710.06		6130.55	983.997			0.786529	0.767702		0.688906	0.599784		0.551299	0.621046
	1922.42	1991.48		682.436	2805.2		3779.49	424.93			4903.68	3466.44		1482.41	5892.8		5368.88	2416.44			0.718372	0.635121		0.684765	0.677489		0.586867	0.850449
	5429.35	4329.65		1726.64	728.681		659.537	1337.75			9084.14	4407.78		10001.8	4718.52		2150.46	2559.24			0.62591	0.504471		0.852782	0.866228		0.765289	0.656722
	3554.32	1213.55		1241.04	2488.41		758.684	715.857			9901.97	4238.73		6383.71	6929.81		8239.39	1183.27			0.735862	0.777424		0.837235	0.735787		0.921925	0.623061
	4472.34	1265.29		793.61	719		1874.09	2120.49			8348.11	2478.34		2310.57	2017.98		6302.91	5668.29			0.651156	0.662016		0.744342	0.737302		0.770809	0.727751
	6923.43	2067.2		4269.12	727.492		6554.95	1276.59			5260.77	5468.98		5038	4357.62		7077.75	4645.79			0.43177	0.725697		0.541306	0.856937		0.519174	0.784447
	3939.26	1560.19		877.549	1404.43		9978.79	773.073			8166.26	3126.09		4279.02	3561.65		6132.21	4024.05			0.67459	0.667073		0.829819	0.717195		0.380622	0.838846
	1781.85	1446.21		1217.82	1259.8		3116.32	362.523			2036.82	4382.22		4632.81	2863.72		10468.7	1376.41			0.533384	0.75187		0.791848	0.694484		0.770607	0.791525
	2561.51	1022.5		2367.16	883.535		5345.39	988.6			12037.2	3545.97		9039.36	3294.41		8275.44	3643.5			0.824538	0.776183		0.792473	0.788524		0.607558	0.786576
	4194.42	2858.62		1032.04	1624.86		991.905	2364.73			10674.1	5715.44		2902.61	7320.45		7592.5	2670.36			0.717898	0.666596		0.737704	0.818356		0.884453	0.530351
	7035.53	1875.89		2378.49	1708.02		848.875	4073.96			5474.32	4766.83		7522.57	5382.88		5679.3	5324.48			0.437601	0.717602		0.759774	0.759125		0.869967	0.566528
	1426.34	1836.5		1464.27	1811.7		1356.57	2043.54			8481.6	5746.31		5607.81	5430.64		4761.84	4006.69			0.856041	0.757808		0.792951	0.749845		0.77828	0.662237
	2083.53	1317.16		1741.3	1161.91		5039.86	3122.45			5908.56	5803.62		4389.04	4547.79		8912.21	4341.59			0.739301	0.815026		0.715954	0.796502		0.638773	0.581668
	6459.01	3664.27		640.869	778.988		2848.44	2650.36			9132.98	2755.05		2273.88	4936.33		5747.4	5805.18			0.585748	0.429181		0.780129	0.863702		0.668625	0.686554
	4002.33	1530.41		2935.42	592.642		3510.41	779.47			5292.54	3196.64		3577.7	787.852		4274.59	1615.92			0.569405	0.676244		0.549307	0.570703		0.549081	0.674596
	4055.85	1589.16		3420.33	607.86		3156.85	3735.8			8179.01	7095.53		6887	2630.33		5661.02	2019.15			0.668501	0.817016		0.668165	0.812284		0.641994	0.350854
	5946.3	737.588		1430.37	448.494		4163.93	691.22			8745.57	3137.43		3097.87	1306.97		12300.5	1320.79			0.595266	0.809655		0.684123	0.744515		0.747096	0.656453
	2921.07	926.786		3321.29	1318.78		3024.84	716.786			11090.7	4663.04		13037.8	6581.22		8536.3	2935.14			0.795432	0.836816		0.796975	0.833065		0.738362	0.803724
	2223.14	1056.58		935.318	910.972		1818.1	1008.03			4606.78	1626.1		2179.26	6474.32		8531.49	2661.89			0.6745	0.606146		0.699697	0.876651		0.824331	0.725327
	6058	3206.76		2572.77	924.133		4688.07	831.938			13429.1	5978.18		1295.67	5942.73		6170.11	2996.51			0.689128	0.650868		0.334933	0.865421		0.568246	0.782696
	2369.66	1246.32		1419.8	546.449		2046.71	599.193			6829.42	3185.25		9245.51	2461.62		4826.01	4683.35			0.742402	0.718764		0.866877	0.818339		0.702197	0.891014
	3966.34	1114.91		697.784	456.517		616.399	828.144			8392.71	6234.05		3092.65	3560.31		2217.1	7235.28			0.679074	0.848291		0.815909	0.886349		0.78246	0.903664
	6475.11	1589.58		1377.1	579.151		8198.75	1003.35			13077.7	7060.8		3234.49	2038.37		4547.68	3900.5			0.668841	0.816242		0.701384	0.786917		0.356781	0.795396
	5192.29	3783.29		1857.21	1368.32		2513.46	456.488			7209.1	12154.1		4288.8	5399.31		2615.66	2651.91			0.581314	0.762615		0.697819	0.797814		0.509963	0.853143
	2276.31	2486		1067.85	447.518		5038.53	1317.81			6416.76	5866.16		5289.16	1232.32		9982.88	2572.69			0.738146	0.702352		0.83202	0.733595		0.664577	0.661276
	5793.12	1453.81		1446.31	1291.13		3173.08	1526.89			14333.6	4963.67		3392.2	5764.82		3759.45	4115.57			0.712168	0.773461		0.701084	0.817015		0.542291	0.729393
	4853.35	1673.63		2174.46	1152.89		4008.53	1610.67			7491.88	3583.46		5876.33	3074.41		7491.36	3109.43			0.606865	0.681643		0.729907	0.728335		0.651429	0.658764
	2924.62	1738.29		1998.94	1351.8		3978.27	871.794			4951.59	6271.16		2350.85	5789.33		7516.41	3075.35			0.628677	0.78297		0.540451	0.810702		0.653903	0.779133
	2297.53	1036.29		4476	700.519		4683.7	1735.6			7605.09	3210.07		12820.6	3831.1		9282.8	5255.38			0.767987	0.755959		0.74122	0.845415		0.664648	0.751737
	2526.01	1767.82		2636.47	638.73		4128.01	598.255			11780.9	6246.89		7081.06	1480.65		7085.24	2790.53			0.823441	0.779428		0.728689	0.698624		0.631863	0.82346
	3104.89	1687.72		5373.57	2302.46		2531.66	2292.48			7677.23	3463.01		4179.26	5285.93		3147.75	3350.39			0.712034	0.672335		0.437489	0.696581		0.554239	0.593738
	5695.93	3048.11		1122.86	1579.75		6304.01	807.5			10234.4	7990.43		4710.72	4016.52		6176.85	2557.23			0.642448	0.723867		0.807518	0.717714		0.494906	0.76001
	4258.23	1466.88		1870.03	1337.51		2378.38	1546.37			5583.27	1866.22		3079.54	3794.33		3812.12	6852.94			0.567319	0.559906		0.622183	0.739371		0.615802	0.815893
	1951.2	1215.51		1752.26	1311.49		2175.94	2782.73			7639.77	6776.78		4661.5	2633.18		12688.1	3899.19			0.798184	0.847914		0.726796	0.667529		0.860418	0.583543
	2211.42	2560.3		2780.57	1225.72		6727.32	3447.49			9307.95	6477.99		4315.35	4184.33		6162.45	1993.98			0.808026	0.716727		0.608145	0.773436		0.478089	0.366442
	4707.87	1252.21		1311.21	631.32		4537.96	941.109			14154	3658.53		7942.43	2625.83		4644.13	3673.85			0.750403	0.746082		0.858303	0.806174		0.505781	0.796074
	3773.59	1275.42		734.283	557.506		6071.92	1913.93			10822.2	3261.61		2273.94	2626.9		14329.4	3650.18			0.741461	0.718887		0.755908	0.824926		0.702375	0.656022
	3623.17	2221.59		2902.8	923.547		1870.99	1041.21			7735.23	5315.03		7451.08	2986.66		7855.39	2615.7			0.681014	0.705227		0.719641	0.763811		0.807637	0.715277
	2565.31	1261.2		2705.74	606.625		3851.36	660.318			7719.47	4255.41		6105.26	3275.38		10450.8	1462.81			0.750573	0.771382		0.692914	0.843734		0.730715	0.688988
	2152.48	661.713		2085.53	1369.68		1718.75	411.221			5181.62	3316.16		5628.05	2491.89		5414.8	2968.58			0.70651	0.833652		0.729628	0.645305		0.759061	0.87833
	3108.36	1817.73		254.729	512.542		1196.97	593.083			9464.35	8287.73		2485.15	858.274		2921.57	2328			0.752769	0.820124		0.911666	0.626105		0.70937	0.796965
	3844.56	1272.65		1967.21	2155.06		3870.81	3271.29			10307	4475.66		6111.19	6834.57		12233.8	6457.8			0.72833	0.778605		0.756485	0.760272		0.759646	0.663762
	4200.99	1403.57		3176.38	1679.94		4679.21	1280.12			10243.9	3678.63		8191.81	5932.17		7790.93	3726.06			0.709171	0.723826		0.72059	0.779307		0.624767	0.746293
	5725.98	4727.77		3141.15	375.177		3083.74	1186.46			14303	7393.91		20668.4	1202.92		1998.74	5417.03			0.714116	0.609974		0.873174	0.76226		0.393261	0.820329
	5313.74	1631.67		5681.12	1453.08		1463.25	2264.19			10291.8	6326.98		8419.87	6498.51		8028.22	3564.25			0.659497	0.794981		0.597112	0.822005		0.845836	0.611528
	2453.29	4140.7		1384.75	720.517		3043.7	1753.81			11467.6	7573.97		2250.58	3070.88		4118.11	2317.36			0.823769	0.646537		0.619086	0.80996		0.57501	0.569213
	6825.4	605.561		1662.7	1505.97		2293.31	1084.5			4214.66	2884.96		2836.24	5051.93		7869.67	11796.8			0.381761	0.832894		0.630424	0.770358		0.774347	0.932358
	4537.93	1061.45		1455.41	630.614		1910.78	1004.86			9260.54	4556.68		1378.87	2165.41		3474.68	1726.27			0.671128	0.811067		0.500609	0.774461		0.645197	0.632072
	2329.74	5829.06		3017.76	441.17		2850.59	606.855			9439.11	6118.8		10223.9	1946.52		4535.07	3794.04			0.802042	0.512125		0.772101	0.815232		0.614038	0.864214
	1075.02	2468.5		5154.2	678.453		2296.13	946.562			1797.18	4344		10052.9	2794.5		8403.26	1694.31			0.625716	0.637651		0.661065	0.804647		0.785396	0.641572
	6125.23	2497.01		1976.83	565.486		4144.22	1092.52			11568.9	9789.13		6244.3	1511.86		5489.44	4285.11			0.653828	0.796762		0.759543	0.727785		0.569819	0.79684
	2376.02	1185.53		1883.43	1719.57		1890.43	1086.01			6135.95	3526.96		2806.22	14174.9		10931.2	2166.66			0.720861	0.748428		0.598386	1.02558		0.852559	0.666116
	3701.38	1343.35		2365.48	711.839		6150	1775.52			7901.94	2760.43		2970.73	2631.07		10889.3	3688.1			0.681007	0.672655		0.556712	0.78706		0.63907	0.675029
	3132.21	3298.49		1152.64	2346.35		4824.59	1045.4			8167.19	6809.91		4488.86	7625.8		11680.8	2882.3			0.722799	0.673688		0.795686	0.76471		0.707696	0.733839
	2542	2940.33		1421.34	1763.93		4402.97	931.993			10181	7239.16		3214	1340.84		8953.05	2204.12			0.800204	0.75287		0.693369	0.431865		0.670338	0.702819
	6182.62	1257.1		3757.97	1308.69		1630.21	285.364			10552.9	2510.51		3128.81	1499.5		2892.21	1642.27			0.630568	0.66634		0.454322	0.533974		0.639527	0.851962
	5399.74	1329.38		1520.59	809.096		2750.18	886.098			6872.3	3265.82		1660.33	1468.36		9270.46	2617.95			0.559996	0.710702		0.521965	0.644737		0.771212	0.747122
	2167.78	2510.51		1885.31	811.575		1482.32	1356.74			9904.12	8308.59		4253.03	7146.48		4401.61	4068.56			0.820428	0.767955		0.692864	0.898018		0.748073	0.749924
	10763.4	2043.89		1815.07	695.821		4070.24	758.139			6691.82	5532.51		2486.25	3137.82		9515.42	4525.26			0.38337	0.73023		0.578021	0.818496		0.700402	0.856506
	2564.52	3872		1768.77	1025.14		2727.61	1327.93			7136.07	13349.3		4755.85	3017.47		2315	2768.19			0.735633	0.775162		0.728909	0.746417		0.459088	0.675808
	1234.74	1634.9		700.561	272.85		2700.38	1867.84			7653.46	2640.83		2430.23	2712.36		5317.38	3718.06			0.862481	0.617633		0.776235	0.908599		0.6632	0.665616
	4197.11	1284.82		1723.02	249.77		3854.74	965.21			6579.47	4951.73		7116.65	4264.45		3787.76	1852.65			0.610534	0.793985		0.805081	0.94467		0.495618	0.657467
	3217.81	1061.79		2748.15	1069.64		1724.83	808.614			11853.3	2998.24		15045.8	3611.53		3651.52	3321.94			0.786492	0.738478		0.845557	0.771502		0.679182	0.804236
	3289.1	1577.11		1584.5	477.75		2607	671.613			10606.7	3797.26		1591.75	2820.9		8149	2104.35			0.763302	0.706549		0.501141	0.855168		0.757624	0.758061
	1465.35	2678.43		1662.66	471.903		2236.79	994.75			4044.05	5755.63		6216.26	1403.38		5786.57	3324.34			0.734027	0.682427		0.788973	0.748356		0.721215	0.769685
	3926.44	1213.98		2170	1659.22		1384.48	3017.89			15749	2696.85		10011	4028.99		5003.61	4337			0.80044	0.689586		0.821854	0.708306		0.783271	0.589676
	3150.17	1099.53		1185.02	919.75		5339.55	405.834			7925.71	5182.63		2973.68	3593.35		5938.34	2147.83			0.715583	0.824975		0.71505	0.796204		0.526547	0.841078
	5099	3548.43		4043.6	1320.71		1767.43	2186.09			12632.8	6568.21		3599.53	3361.94		4412.41	1726.92			0.712438	0.649248		0.47095	0.717956		0.714001	0.441328
	4846.24	1065.24		1728.01	1231.14		2787.78	2487.59			9818.3	3813.87		7271.69	4203.56		14360.6	29265			0.669527	0.781674		0.807992	0.773467		0.837432	0.921657
	4182.79	1383.25		3485.5	800.825		4537.38	8365.31			4265.86	6201.48		6520.65	2743.31		4348.7	63237.8			0.504916	0.821269		0.651664	0.774042		0.489384	0.893644
	6403.5	2666.18		2317.16	2048.5		936.068	1301.53			11257.1	8358.48		7148.98	6801.95		3555.55	1839.62			0.639948	0.758162		0.755216	0.768543		0.791597	0.585653
	3558.25	1265.22		1633.46	1357.67		5843.25	1675.86			5265.98	2515.88		9111.7	2674.82		3297.62	3080.65			0.596763	0.665383		0.847982	0.663318		0.360756	0.647671
	3601.55	1758.78		3172.72	1396.44		2553.31	1245.33			7848.34	3122.8		6759.01	3826.28		2190.84	3874.09			0.685451	0.639711		0.680547	0.732622		0.461799	0.756744
	4436.28	1889.47		2786.1	693.267		1202.41	425.594			7632.14	3156.48		8435.67	2789.68		2840.01	684.974			0.632406	0.625548		0.751724	0.800954		0.702552	0.616778
	2982.85	732.667		670.667	1414.55		2822.12	1446.08			8608.54	3851.33		2414.48	1283.29		6867.21	1087.05			0.742667	0.840169		0.782614	0.475672		0.708739	0.429134
	5163.65	3022.66		3337.86	1343.56		735.713	1006.24			8206.76	5481.97		3117.24	2282.17		7642.43	4570.02			0.6138	0.644587		0.482911	0.629438		0.912187	0.819549
	2543.96	1640		1618.42	1381.76		4219.15	1567.09			9631.52	6957.47		8802.14	5760.32		18429.6	9745.15			0.791059	0.809246		0.846054	0.808486		0.813714	0.865302
	7212.59	1451.53		3119.12	980.784		2901.73	616.336			9142.81	6537.58		7667.21	2009.12		10001.7	3022.24			0.559008	0.818311		0.710827	0.671969		0.77512	0.830611
	3442.08	1402.96		1074.23	637.985		1223.73	1379.69			7519.67	3304.68		5208.62	2986.64		5631.6	2964.3			0.685992	0.701982		0.829022	0.823986		0.821492	0.682391
	2815.47	2071		1549.37	775.5		6917	2140.34			7364.59	2273		3796.92	2048.93		6841.09	2449.09			0.723433	0.52325		0.712728	0.725431		0.497241	0.533636
	3107.01	2309.78		1362.89	813.5		1222.49	1945.67			8030.11	7626.68		14384.9	2234.44		5767.26	5426.73			0.721022	0.767545		0.913455	0.733099		0.825103	0.736087
	3387.29	2115.56		3637.78	859.295		3123.74	1447.78			10528.8	6396.13		2206.86	3996.3		8830.68	3331.67			0.756591	0.751452		0.377587	0.82303		0.738696	0.697083
	7954.69	3132.74		2299.84	3609.04		1227.64	589.345			2755.4	7898.13		6443.74	2868.1		2769.44	2606.19			0.257272	0.716002		0.736968	0.442804		0.692867	0.815572
	2427.36	2713.88		1580.21	1625.23		3630.06	1139.38			6190.71	5533.23		7198.23	3483.24		5134.33	3017.69			0.718341	0.670929		0.819989	0.681856		0.585817	0.725918
	4381.69	4433.65		4254.69	1562.17		1509.77	1098.9			8135.47	2558.15		10173	2395.09		4049.34	3372.96			0.649945	0.365879		0.705102	0.60524		0.728415	0.754264
	7431.31	1523.15		1496.05	683.172		2934.28	591.602			5944.37	3283.09		8324.84	3730.1		7380.03	2849.43			0.444416	0.683089		0.847666	0.8452		0.715514	0.828074
	4683.82	2220.89		2522.97	769.366		2413.18	1882.42			10377.9	5661.58		5755.68	1420.54		5004.63	3847.92			0.689024	0.718249		0.695243	0.648676		0.674677	0.6715
	4657.73	2843.59		989.776	726.881		4438.54	1344.49			7048.07	2274.24		1371.11	1871.6		10035.8	3746.58			0.602101	0.444376		0.58076	0.720267		0.69335	0.735912
	5906	1144.89		2740.46	1823.08		8275.43	1468.56			11729.5	6203.52		8112.84	2269.04		8616.24	2751.44			0.665107	0.844199		0.7475	0.55449		0.510088	0.651999
	2099.2	1540		3713.02	-40.7426		1035.97	1049.14			4092.76	4039.14		10828.9	4888.47		4336.44	4702.79			0.66098	0.723972		0.744668	1.0084		0.807168	0.819352
	5118.81	1256.58		8263.85	3115.41		887.025	3454.94			12870.3	3992.34		10860.7	2479.3		2803.84	10760.4			0.715449	0.760602		0.567893	0.443151		0.75967	0.756958
	3468.87	2960.46		5387.64	547.422		3801.08	1993.98			5896.1	10587.1		7378.26	1527.44		7911.04	4459.33			0.629591	0.781477		0.577966	0.736165		0.675457	0.691015
	5344.6	1229.77		1126.6	2612.34		2841.54	1028.19			11222.2	3079.55		5552.88	4822.78		7975.64	1948.24			0.677391	0.714625		0.831334	0.648648		0.737312	0.654557
	3276.74	4033.59		698.594	380.07		2374.55	1636.61			11975.8	13045		3662.09	1690.72		9634.88	1263.91			0.785167	0.763822		0.839797	0.816462		0.802276	0.435753
	4427.26	2789.81		4105.5	957.25		3135.75	2805.42			4144.96	4933.31		7050.25	3455.56		6954.07	7399.56			0.483534	0.638772		0.631984	0.783075		0.689217	0.725093
	2518.11	1050.07		1368.34	470.465		5140.16	3782.93			5747.46	4723.86		5998.89	1216.18		14023.8	2480.18			0.69535	0.818136		0.814267	0.721065		0.73178	0.395998
	6258.14	3388.74		4466.4	149.134		5098.63	1033.91			6563.49	7015.5		6951.82	2071.78		6009.26	1324.36			0.511908	0.674292		0.608836	0.946743		0.54099	0.561582
	3762.61	1141.9		1552.9	1091.87		902.783	863.667			8407.33	3290.29		4580.31	3436.96		5899.98	1505.29			0.690827	0.742361		0.746805	0.758907		0.876827	0.635423
	4553	1175		2197.26	745.066		3584.86	381.64			10682.6	3740.1		10957.9	3883.96		6580.64	1517.61			0.70116	0.760941		0.832974	0.839045		0.647351	0.799058
	3461.39	1510.33		1946.12	1927.9		3076.56	3368.17			5243.5	1803		10381.5	8033.76		9632.84	6513.7			0.602363	0.544166		0.842133	0.806468		0.75793	0.659157
	3509.26	3475.35		4154.65	1849		3380.11	1759.56			8803.15	4923.49		17605.5	3112.24		8103.5	4819.89			0.714982	0.58621		0.809071	0.627311		0.705658	0.732568
	1935.61	402.106		2454.87	1373.39		2911.13	797.96			8272.62	1771.13		9520.58	4327.86		7398.54	1883.64			0.810387	0.814974		0.795008	0.759107		0.717631	0.702431
	5914.55	1245.96		2047.09	2720.3		6314.72	1750.38			10613.9	2146.5		3860.52	4137.73		8117.69	2821.04			0.642158	0.632727		0.653482	0.603341		0.562463	0.617104
	4520.66	1434.25		1931.71	1957.51		2150.39	1701.44			11480.9	4215.4		4421.98	3153.06		10941.3	6231.3			0.717486	0.746135		0.695971	0.616969		0.835744	0.785517
	2393.96	1673.34		1074.04	1259.84		3631.89	3073.64			2833.13	3102.25		2777.2	3431.08		3920.34	10673.4			0.54201	0.649606		0.721118	0.73143		0.519097	0.776414
	2943	2510.32		2456.48	1891.68		2178.18	1861.12			9756.67	3991.11		3527.04	2171.1		8218.7	4131.96			0.768262	0.613881		0.589459	0.534388		0.790497	0.689455
	3850.5	1398.8		3787.94	1418.22		999.277	1359.98			11150.2	3945.24		14678.7	2614.03		1081.94	3833.45			0.743312	0.73825		0.794877	0.648281		0.51986	0.738134
	8343.95	953.171		2429.87	859.656		1059.21	1292.86			7065.84	3927.34		8005.45	8410.67		2682.3	4130.28			0.458529	0.804699		0.767149	0.907268		0.716904	0.761603
	6224.35	1084.78		2403.43	311.768		2289.32	2396.74			10048.5	3304.37		14318.7	1328.54		6589.62	7817.49			0.617501	0.752849		0.856272	0.809933		0.742163	0.765353
	2245.15	2673.51		3071.1	2633.27		1696.64	516.333			7449.38	5535.84		9503.1	7945.52		3366.84	4137.41			0.76841	0.674333		0.755762	0.75108		0.664926	0.88905
	3109.28	1036.62		2551.65	656.78		2368.59	2587.26			9065.23	3782.32		12876.5	2761		5434.84	8363.68			0.744607	0.784886		0.83461	0.810669		0.696468	0.763741
	4004.4	1440.88		7290.38	579.33		2259.79	858.963			14554.1	7502.47		6532.19	4519.62		2815.89	3982.43			0.784228	0.838888		0.472574	0.887763		0.554781	0.822579
	1604.33	2226.37		4482.59	482.226		708.846	4333.62			4363.57	5826.42		13043.5	1267.82		8010.53	9413.18			0.731174	0.723528		0.744233	0.724449		0.918705	0.684754
	3937.04	2642.16		2341.74	1395.05		1145.52	592.509			6635.57	5353.9		8141.45	5181.11		3665.09	2124.96			0.627619	0.669568		0.776619	0.789492		0.761876	0.781963
	1373.71	2459.98		2060.36	709.469		3416.21	1521.59			7002.19	5166.59		10539	3532.89		3511.49	7888.51			0.835993	0.677446		0.836471	0.832766		0.506877	0.838303
	3095.01	1043		1852.38	1008.77		4378.41	901.448			7902.84	2260.38		3370.83	5256.81		5692.01	3269.34			0.71858	0.684263		0.645357	0.838998		0.565221	0.783866
	3744.79	1217.98		908.347	378.357		2555.16	583.417			10271.3	3237.09		2334	2307.34		2991.25	1059.64			0.732822	0.726608		0.719849	0.859121		0.539313	0.644921
	6144.89	1699.78		1723.92	1781.69		1787.54	1292.93			10995	2467.64		3302.49	5809.5		9176.69	2019.44			0.641487	0.592127		0.657028	0.765295		0.866073	0.609665
	6906.78	4272.85		921.109	409.944		4097.01	2620.4			4324.73	4247.5		4889.13	1926.41		7033.18	35891.9			0.385054	0.498513		0.841468	0.824536		0.631901	0.931959
	6022.36	3011.19		6083.38	370.923		1333.99	1241.03			10203.2	4281.77		5769.57	2070.17		4010.19	3543.74			0.628836	0.58711		0.486762	0.84805		0.750385	0.74063
	4469.6	1687.53		1376.52	609.106		69.2558	1169.12			7800.04	3226.79		6159.38	2073.57		1096.33	545.729			0.635719	0.65661		0.817339	0.772948		0.940583	0.318236
	2744.19	1845.53		1159.18	468.023		2328.75	1573.23			5328.3	6507.75		5806.05	1398.37		5370	6738.53			0.660057	0.779065		0.833576	0.749237		0.697516	0.810722
	2267.58	1096.15		7335.93	789.659		1768.99	1369.24			7619.12	3733.45		8140.41	3453.38		5684.72	3174.5			0.770643	0.773035		0.525991	0.813893		0.76267	0.698654
	1819.05	806.682		1262.33	398.196		6613.87	352.285			9857.57	3160.79		2930.69	1419.26		5776.55	844.805			0.844215	0.796676		0.698945	0.780904		0.466211	0.705716
	5720.02	1562.63		1256.56	714.562		2446.77	1129.22			15163.5	4872.85		1329.85	1755.94		5438	2496.7			0.726099	0.757185		0.514168	0.710762		0.689684	0.688569
	8017.59	1107.38		1393.5	1776.94		2464.19	488.99			6882.25	2876.53		7027.88	3762.47		11736.1	773.564			0.461901	0.722038		0.840567	0.679219		0.826469	0.612698
	3516.51	2690.5		3566.91	1460		1564.17	2318.33			9026.12	1503.61		7429.91	2428.56		6021.14	2735.54			0.719636	0.358504		0.675642	0.62454		0.793789	0.541276
	4142.12	1161.92		3875.84	587.162		1087.6	634.435			7639.06	2102.42		6450.68	2210.43		4712.4	1180.14			0.648412	0.644057		0.624671	0.790119		0.812482	0.650368
	5091.62	2056.75		1974.67	864.797		1983.35	2181.51			12270.4	10635.9		6545.12	2097.38		4105.61	5214.88			0.706738	0.837958		0.768226	0.708053		0.674271	0.705058
	1598.3	4174.01		2770.65	1070.15		4220.53	998.593			11116.1	4265.75		10219.4	2260.13		12268.9	5378.04			0.874292	0.505435		0.78671	0.678661		0.744047	0.843398
	2896.45	2899.5		892.929	952.239		1936.23	852.795			7429.79	11849.8		4064.12	2953.42		3385.34	3307.91			0.719506	0.803414		0.819867	0.75619		0.636155	0.795036
	4623.02	2625.16		1244.41	2105.16		2295.09	2101.29			11685.5	5159.25		6373.62	6374.31		4134.86	7104.65			0.716526	0.662767		0.836649	0.751735		0.643062	0.771746
	1680.74	1721.12		2657.81	473.786		674.791	1098.64			6666.6	5498.18		8827.82	2192.93		4365.21	3352.62			0.79865	0.761595		0.768597	0.822334		0.872446	0.753184
	3703.53	3263.36		1259.4	2212.9		2722.01	820.913			9216.94	5220.2		6037.93	4314.39		2476.38	5515.17			0.713359	0.615331		0.827416	0.660978		0.476374	0.870438
	5824.75	1315.62		2540.79	1140.07		743.906	541.814			9376.07	2958.27		6887.46	5069.32		1677.05	1816.58			0.616813	0.692172		0.730513	0.816396		0.692722	0.770261
	2023.28	2480.88		1390.54	569.392		4467.09	549.801			6965.44	1889.03		257.314	2128.81		4741.72	2240.54			0.774909	0.432282		0.15615	0.788973		0.514911	0.802963
	6607.67	1753.94		637.184	1463.6		2037.12	479.645			5090.77	3440.06		5747.96	4634.85		3139.68	1816.63			0.435166	0.662314		0.900208	0.760005		0.606491	0.79112
	4417	1206.01		1353.39	1155.55		4164.97	2365.74			11558.4	6280.85		6569.81	4606.55		6945.02	2387.7			0.723512	0.838916		0.851484	0.799457		0.625115	0.502309
	1211.66	1325.54		3122	-196.194		2397.38	847.5			1751.79	4744.07		4210.27	3887.85		3903.43	1536.5			0.591133	0.78161		0.574211	1.07291		0.619512	0.644505
	1900.05	3398.59		2427.28	782.789		2837.36	891.107			3851.36	7566.08		10677.2	4984.96		4490.09	4978.17			0.669637	0.690041		0.814775	0.864282		0.612776	0.848174
	2406.79	2002.27		6072.87	1050.12		1265.42	1594.36			5214.14	3906.59		14855.6	3536.85		3055.59	3997.19			0.684187	0.661141		0.709828	0.771064		0.707147	0.714863
	4891.86	1100.27		2213.64	1266.12		1966.7	2353.55			8982.11	6104.41		2205	3411.16		5535.74	7463.19			0.647407	0.847284		0.499022	0.729305		0.737859	0.760251
	7767.62	2069.97		1016.73	1170.94		3452.81	363.266			6457.05	5905.45		4976.2	3434.72		12463.6	1643.64			0.453933	0.740457		0.835743	0.74576		0.783066	0.818992
	3799.6	1394.71		1017.25	432.735		3643.42	615.375			9485.96	7326.79		5000.63	2589.78		6635.54	3663.52			0.714005	0.840083		0.836724	0.856829		0.645546	0.856184
	4440.82	958.946		1240.33	2169.12		3998	75582.8			10652.4	6694.28		7479.33	4731.28		8463	166128			0.705774	0.8747		0.857755	0.685653		0.679159	0.687301
	5452.15	830.73		600.417	520.136		1128.91	1439.21			11027.7	2185.46		825.917	1203.52		3959.58	3489.7			0.669162	0.724576		0.579049	0.698238		0.778145	0.708007
	2170.57	2889.22		2905.53	682.605		2772.19	1297.97			8886.78	7238.46		9569.03	2776.08		6299.28	1571.06			0.803699	0.714721		0.767083	0.80264		0.694406	0.547593
	2813.31	3583.88		1144.25	457.62		1484.2	1044.52			8176.56	3513.43		4275.5	2994.61		3886.5	1952.72			0.744008	0.495037		0.788874	0.867442		0.723648	0.651506
	3071.42	1602.59		6165.31	859.11		3154.54	1331.09			8925.21	2878.8		8566.05	3992.92		4200.11	4447.07			0.743977	0.642391		0.581484	0.822938		0.571082	0.769634
	5063.92	3175.22		1849.44	2991.16		1387.57	1323.85			10319.7	5491.17		6443.42	12312		6955.95	3029.85			0.670824	0.633617		0.776984	0.80454		0.833694	0.695925
	2207.31	1974.21		1138.3	336.759		438.329	895.681			6065.27	6699.86		6340.17	1697.98		2526.05	2195.14			0.733178	0.77448		0.84779	0.834495		0.852135	0.710212
	1925.43	971.189		3083.57	1418.83		2705.88	2815			5278.88	3811.05		4326.31	3750.39		3441.69	7371			0.732739	0.796918		0.583857	0.725523		0.559846	0.72364
	1808.91	1941.08		1488.9	1204.28		1702.44	633.087			7143.02	4094.33		7267.97	2364.53		3606.59	4290.06			0.797931	0.678385		0.829973	0.662554		0.679331	0.871406
	4084.85	2548.7		332.766	330.596		3867.2	1225.86			5726.59	4954.35		3029.58	1890.94		21422.2	723.349			0.583664	0.660312		0.901032	0.851718		0.847082	0.371099
	2334.77	2158.35		1041.95	294.341		3487.36	809.692			4826.15	1883.48		7327.08	1300.7		7567.3	2837.83			0.673957	0.465997		0.875499	0.815466		0.684535	0.778016
	8017.69	1678.31		1127.89	1035.46		2097.32	1573.03			6283.21	1118.02		1758.31	3947.39		7065.42	4601.11			0.439358	0.399817		0.609213	0.792195		0.771103	0.745223
	1958.92	1900.06		6162.84	1959.37		2478.65	1525.41			6790.39	3424.75		16012.2	2985.94		9008.2	1404.06			0.776105	0.643168		0.722082	0.603792		0.784218	0.479288
	5479.5	3811.16		3903.78	1430.45		1651.71	1149.58			9118.48	2464.23		5236.62	3532.24		4101.35	3118.97			0.62464	0.392682		0.572909	0.711759		0.712899	0.730686
	6504.56	1712.33		5088.47	1904.64		1561	1434.34			12588.4	6990.1		6660.76	7121		4843	5156.95			0.659321	0.803235		0.566911	0.788975		0.756246	0.782388
	3149.51	2671.15		2155.95	832.643		3131.19	609.057			6978.3	9738.14		2043.7	1587.77		4186.33	1609.43			0.689024	0.784746		0.486636	0.655991		0.572097	0.725462
	3804.42	2092.35		1670.21	1142.21		2610.97	900.319			5554.56	5819.51		4351.08	4577.91		4358.18	2939.53			0.593501	0.735542		0.722616	0.800317		0.625354	0.765533
	2503.67	2127.69		2181.07	1040.21		1909.49	3009.32			6422.43	5997.1		6656.05	3758.07		3915.36	4297.6			0.719511	0.738123		0.753192	0.784279		0.672183	0.588155
	2747.38	926.375		1499.5	452.352		1346.73	1541.29			7992.15	3053.65		981.903	1503.45		2139.79	6518.43			0.74418	0.767244		0.395705	0.768713		0.613731	0.808766
	700.244	2414.1		1275.66	848.777		1659.47	946.973			1837.05	5928.66		5394.89	2570.39		4952.61	4606.82			0.724019	0.710636		0.808763	0.751759		0.749024	0.829491
	3280.77	3408.61		251.567	-175.883		1080.4	1359.88			9709.88	8351.03		2469.4	3743.38		4760.96	8113.6			0.747451	0.710144		0.907545	1.0493		0.816823	0.860402
	8625.89	1719.88		1325.18	1351.34		3818.24	2620.04			14932.1	3717.25		3895.99	2472.93		14613.9	3572.46			0.633844	0.687932		0.746191	0.646641		0.792848	0.576902
	6355.22	983.283		1761.3	537.46		1155.97	426.08			13919.8	4265.66		1510.16	4347.18		1766.62	1377.15			0.686549	0.81267		0.461617	0.889969		0.604469	0.763714
	2006.55	3867.05		3233.88	2612.6		3393.57	642.145			10585.4	8876.45		15710.1	7615.8		6256.16	1369.04			0.840649	0.696547		0.829293	0.747718		0.648325	0.680714
	3481.75	2323.62		1332.98	2750.71		5500.32	817.349			6565.06	2702.25		872.326	5033		12494.1	1733.79			0.653447	0.537668		0.395558	0.646606		0.694331	0.679614
	2188.05	3192.96		1650.23	592.811		3120.73	1003.63			13670.5	5470.48		5130.98	2020.75		7084.09	4120.85			0.86795	0.631444		0.756646	0.773179		0.694191	0.80415
	1780.65	1901.49		1795.72	1589.66		4907.58	881.509			7915.05	4148.54		5297.58	8208.98		6357.94	2421.77			0.816346	0.685705		0.746843	0.841363		0.564372	0.733141
	3094.84	1269.28		729.824	1436.72		3048.56	6340.42			9281.55	3164.86		1319.79	3750.8		7827.73	55942.6			0.74994	0.713749		0.643921	0.723043		0.719706	0.8982
	3098.7	1794.81		2982.6	749.442		957.784	1037.63			15285.5	3248.84		5062.14	1635.8		1206.76	3789.03			0.831448	0.644144		0.629249	0.685801		0.557512	0.785021
	3145.66	942.268		2088.73	825.95		5006.1	824.94			11056.2	2594.34		8523.83	3163.28		9395.86	646.358			0.778504	0.733567		0.803184	0.792955		0.652402	0.439311
	3239.69	1879.28		2871.89	3240.93		6245.19	989.767			11502.2	9325.74		8747.71	4578.11		7053.9	6394.11			0.780239	0.832282		0.752841	0.585508		0.530405	0.865956
	4586.11	1260.6		1379.55	1758.93		1342.64	7186.2			11348.4	5529		3909.95	3370.99		3095.13	37332			0.71219	0.814334		0.73919	0.657123		0.697452	0.838578
	4093.89	1359.71		1074.8	513.804		4291.89	776.625			9535.43	6277.72		1455.9	4099.68		4993	4335.75			0.699626	0.821968		0.575295	0.88863		0.537755	0.848089
	3634.54	371.652		6755.3	865		1282.01	728.795			7217.46	5078.5		13350.7	3475		5272.9	1636.41			0.665081	0.950623		0.664016	0.800691		0.80442	0.691868
	1233	1515.32		978.004	503		6364.19	1501.49			5261.25	5220.41		8027.26	2440.6		11906.4	4477.08			0.81014	0.775033		0.891396	0.829121		0.651669	0.748855
	7721.67	1183.39		717.516	597.558		3711.99	1027.62			6507.67	4885.55		5467.64	1943.49		13603.4	2393.99			0.457342	0.805009		0.883994	0.772904		0.785624	0.699667
	1697.69	1104.36		926.957	1015.28		1401.7	1313.18			3641.29	3038.27		5807.33	3783.1		8451.14	3821.27			0.68202	0.733415		0.862353	0.788412		0.857737	0.744242
	3289.75	1504.56		2935.03	3269.76		1895.29	770.615			12713.4	1188.6		7236.44	6357.39		5156.25	935.003			0.794431	0.44134		0.711445	0.66036		0.731223	0.54819
	3829	1185.36		4855.33	2175.93		2770.94	1368.53			9484	4734.3		8839.12	4466.29		2284.53	557.625			0.712386	0.80174		0.645453	0.672409		0.451892	0.289502
	1031.48	3790.18		1653.13	1764.11		3093.28	1345.78			3220.97	12615.9		6673	4179.31		9168.88	11777.8			0.757439	0.768978		0.801452	0.703182		0.747738	0.897454
	7857.93	2332.72		2689.74	2004.99		1298.67	330.849			8007.47	1945.01		8917.11	7024.32		5754.28	833.366			0.504713	0.454683		0.768263	0.777946		0.815869	0.715818
	4587.39	2007.6		1825.67	784.475		4463.5	1272.57			5672.39	3616.99		8414.17	2661.33		6089	4415.81			0.552876	0.643068		0.821709	0.772339		0.57702	0.776287
	1533.76	7187.5		2105.22	876.83		911.236	1018.36			4936.53	4273.95		6936.9	2259.05		2606.32	3262.46			0.762953	0.372898		0.767176	0.720388		0.740946	0.762111
	4547.09	1633.5		2769.72	307.417		4096.6	1676.77			9115.38	6262.04		10426.5	1656.58		3634.64	4360.39			0.667184	0.793111		0.790112	0.843474		0.470124	0.722259
	3651.66	1870.49		2127.11	441.293		2430.59	1082.43			13709.9	5447.36		4770.45	2625		4875.05	4967.36			0.789669	0.744393		0.691614	0.856083		0.667299	0.82108
	5913.05	1143.07		1750.74	328.375		5302.56	1081.55			12218.8	3656.62		4532.97	1064.45		8381	2419.66			0.673885	0.761845		0.721384	0.764239		0.612487	0.691093
	6409.05	3155.81		2127.76	764.531		3794.2	281.326			6954.47	5286.62		5080.62	4334.77		8065.01	1821.41			0.520407	0.626196		0.704822	0.850071		0.680063	0.86621
	4070.93	1715.27		3236.02	1858.9		2399.09	499.685			8898.88	2314.1		6916.24	2412.51		7013.41	1744.83			0.686122	0.574307		0.681251	0.564803		0.745117	0.777375
	3266.82	4233.14		1097.13	624.285		3703.53	124.144			11477	2570.6		3557.22	4178.36		9705.86	1833.58			0.778427	0.377822		0.764278	0.870012		0.723811	0.936588
	3679.16	920.098		1832.44	1713.28		1988.25	795.656			6224.75	6658.73		3374.57	6364.46		11649.6	3372.68			0.628515	0.878596		0.648082	0.787901		0.854211	0.809119
	2924.68	815.125		799.446	985.42		4282.93	536.08			5866.36	2364.76		3382.68	4391.46		11991.6	1497.35			0.667311	0.743662		0.808842	0.81673		0.736832	0.736367
	3634.5	1447.66		3048.91	482.023		3642.21	1885.56			8848.5	3535.6		8883.45	3653.44		7565.66	4104.37			0.708844	0.709496		0.744484	0.886193		0.675031	0.685212
	2385.44	2390.31		3097.39	979.096		1402.49	1734.91			8793.74	6304.1		7008.28	4725.59		6927.72	3580.36			0.786617	0.725075		0.6935	0.82837		0.831638	0.673599
	3396.47	2130.21		1807.91	1485.06		1516.97	752.308			6600.99	1482.01		5146.26	3148.73		3766.69	6164.94			0.660266	0.410277		0.740025	0.679515		0.712894	0.891242
	5414.32	2718.57		4565.24	767.65		1646.59	416.7			6491.41	10994.6		10606.7	5953.75		3444.05	1022.92			0.545234	0.801755		0.699099	0.88579		0.676546	0.710549
	3738.49	2052.9		6513.5	956.686		446.295	1043.48			7354.84	4654.56		4852.33	4068		3753.34	1564.23			0.662996	0.693938		0.426923	0.809603		0.89373	0.599848
	2612.07	1945.69		1062.03	536.888		884.778	809.095			8761.39	6482.76		6369.38	1443.07		2160.39	758.268			0.770336	0.769152		0.857089	0.728839		0.713575	0.483786
	4801.69	4264.08		1651.94	759.878		706.781	1144.73			9669.12	7708.88		4854.38	4177.48		4090.03	1117.83			0.668181	0.643857		0.746102	0.846096		0.852656	0.494057
	2781.48	4499.92		2992.84	1035.65		3484.56	358.424			7783.12	6541.89		10535.8	2597.88		7674.45	2209.99			0.736717	0.592465		0.778777	0.714974		0.687736	0.86045
	2818.44	975.72		1587.68	435.695		3233.73	589.223			5041.94	2942.66		5235.23	2926.41		7826.82	768.945			0.641437	0.750989		0.767302	0.87041		0.707634	0.566164
	1671.29	1463.88		4798.15	3382.05		3280.86	314.267			8326.39	3817.48		9278.37	3573.24		7415.45	1255.05			0.832832	0.726929		0.659138	0.513744		0.693272	0.799743
	4955.81	1204.15		2798.67	1150.22		2350.37	2271.28			15317.6	1900.26		6983.33	3800.08		6405.7	5167.04			0.755551	0.612116		0.713896	0.767646		0.731572	0.694651
	4456.47	2090		835.09	574.219		3626.25	1613.98			10593.1	2462.44		4539.17	1956.36		2625.81	6227			0.70388	0.540906		0.844613	0.773088		0.419991	0.794161
	4804.59	1412.85		1052.52	2106.23		963.834	927.81			8459.13	5431.49		3991.9	5536.88		3733.21	1294.15			0.637765	0.793573		0.79135	0.724427		0.7948	0.582436
	4927.5	4303.12		1655.84	636.111		364.331	1000.35			6692.25	2418.48		11702.3	2087.78		2501.04	1872.85			0.575938	0.359808		0.876043	0.76647		0.87285	0.651834
	5011.76	1566.65		182.8	2253.78		6020.55	3934.67			13273.4	10009.1		3357.74	5868.9		2996.55	4517.24			0.725911	0.864662		0.94837	0.722532		0.332319	0.534464
	837.006	2857.66		2407.55	1322		4443.44	760.163			4561.84	4176.61		5313.38	4440.15		4967.51	1353.24			0.844966	0.593751		0.688179	0.770572		0.527843	0.640314
	3904.52	2245.99		2274.23	216.134		1533.39	1565.46			6188.16	5304.26		8145.52	1370.73		7137.35	1935.77			0.613134	0.702528		0.781938	0.863798		0.838935	0.552883
	1651.4	835.256		3604.74	2005.11		5345.06	1079.01			5822.57	4376.47		9443.31	10180.7		9833.34	8494.26			0.779047	0.839735		0.723734	0.835455		0.647851	0.887289
	6342.03	1448.35		1346.17	934.245		896.514	1535.17			12851.7	6228.03		6843.65	2395.16		1622.73	5155.8			0.669578	0.811324		0.835628	0.719396		0.644134	0.770561
	3284.75	1292.51		2107.77	2967.33		1384.08	1548.31			10287.9	3797.36		8102.83	6900.36		4922.18	6541.12			0.757987	0.746063		0.793571	0.699288		0.780522	0.808601
	4928.81	2256.64		3285.42	1093.95		1316.99	2015.39			5915.34	9803.44		7823.93	2572.51		4421.89	4769.67			0.545487	0.812884		0.704265	0.705554		0.770514	0.702966
	3016.2	2602.71		1628.24	924.908		1740.52	600.564			10566	10541.6		4426.07	2745.4		5901	2433.48			0.77793	0.80199		0.731061	0.748002		0.772229	0.802058
	2769.31	2755.5		2357.1	1897.68		7219.01	853.18			7340.06	8055.87		5018.73	4430.39		5365.2	2716.23			0.726065	0.745129		0.680429	0.700117		0.426344	0.760974
	2524.71	1037.86		1821.12	1037.76		2760.85	1578.29			9958.89	5524.45		3327.71	3761.71		3649.79	2172.29			0.797758	0.841846		0.646304	0.783775		0.569333	0.579188
	3907.71	2092.48		1562.76	3677.67		1489	587.715			15428.8	8979.32		10448.5	7160.52		2899.75	3859.74			0.797911	0.811008		0.869892	0.660675		0.660723	0.867854
	3380.09	2782.05		1366.09	336		3178.02	995.707			7992.82	6963.27		6847.78	2126.86		7210.12	4640.84			0.702795	0.714524		0.833685	0.863573		0.694073	0.823348
	2140.64	3342.06		200.326	278.25		2073.14	1286.81			9998.56	1630.87		2383.19	2219.62		5288.68	2660.99			0.828729	0.32795		0.92246	0.888605		0.718393	0.674043
	3939.39	5776.58		3902.34	459.556		1209.59	1207.47			9016.7	1733.42		7303.71	2645.72		2579.55	1157.7			0.695943	0.230815		0.651765	0.852008		0.680775	0.48948
	4430.05	2357.37		1568.79	993.027		4196.49	1884.56			8504.9	6204.73		5880.53	3124.19		3593.13	4781			0.657513	0.724674		0.789406	0.758811		0.461272	0.717269
	3570.58	1193.66		222.814	600.265		2202.03	1647.62			13400.4	5203.6		950.941	2018.51		5106	5608.53			0.789607	0.815222		0.81017	0.770785		0.698683	0.772935
	4300.1	3156.57		1145.75	870.812		3705.2	1471.46			9700.5	3947.84		11045.2	3953.75		2025.06	2213.02			0.692863	0.555689		0.906016	0.819504		0.353398	0.600633
	1598.14	1178.38		953.804	1599.62		2609.88	884.402			3628.78	3539.41		5094.85	2367.56		9162.88	4909.64			0.694249	0.750227		0.865948	0.596787		0.778312	0.84736
	5669.75	1237.37		1233.05	947.674		6971.6	1938.26			4840	2520.2		4306.57	3327.17		4246.9	3573.98			0.460525	0.6707		0.777412	0.778314		0.378562	0.648371
	2199.12	1065.22		2256.32	796.148		994.302	610.09			7919.5	2196.51		9854.24	2445.97		2736.28	2661.11			0.782666	0.67342		0.81369	0.754436		0.733473	0.822948
	1422.71	4531.51		1760.75	662.25		1240.34	1006.72			7556.21	7429.66		4282.02	4031.72		3424.6	4684.42			0.84155	0.621148		0.708619	0.858915		0.734114	0.823108
	2159.08	1113.06		2395.1	1159.13		1827.78	1045			2208.49	2883.19		9305.09	2836.11		10127.2	3793.58			0.505656	0.721473		0.795294	0.709872		0.847112	0.784028
	1490.73	1216.07		1000.92	1824.25		2446.4	2074.67			9212.65	2594.41		4675.17	2848		4087.63	7375			0.860724	0.680862		0.823661	0.609556		0.625591	0.780451
	6799.69	1613.66		1708.29	363.568		1331.33	1906.19			12735.8	3375.7		3357.29	1846.45		4032.01	3864.97			0.651931	0.676579		0.662765	0.83549		0.751773	0.669704
	1176.73	1099.08		6806.5	1334.04		4569.76	1134.54			3259.67	4093.44		19070.8	4001.61		4564.22	2686.43			0.734756	0.788334		0.736971	0.749976		0.499697	0.703075
	2902.57	1494.34		1543.46	569.833		1534.19	368			11333.6	3857.22		10788.1	1120.98		3001.05	1359.12			0.796114	0.720766		0.874837	0.662983		0.661718	0.786929
	3590.78	1963.71		4300.86	792.744		5473.72	1364.08			10951.9	5285.52		13502.6	2165.02		6563.59	6580.05			0.753086	0.729114		0.758425	0.731979		0.54527	0.828291
	6208.43	2517.49		3683	1761.87		2253.21	1683.01			8943.19	3413.22		5641.93	11412.5		7741.54	3916.71			0.590247	0.585045		0.605037	0.866266		0.774561	0.699447
	7715.9	1416.34		801.679	1626.85		4272.85	878.75			9328.2	6292.3		2537.5	4181.01		7674.82	1591.88			0.547298	0.816267		0.759917	0.719889		0.64237	0.644321
	1522.62	2209.91		1129.03	1570.62		6097.33	1914.53			2951.75	9663.41		7277.7	3232		6999.2	5366.25			0.659701	0.813876		0.8657	0.672966		0.534431	0.737044
	3467.67	2372.87		4025.3	7367.1		3176.79	719.2			9828.25	5861.47		6653.35	8796.6		5940.19	1907.4			0.739193	0.711833		0.623052	0.544219		0.651552	0.726186
	7307.91	2196.5		1090.28	748.14		1069.66	919.385			10183.9	4493.64		9046.69	4383.4		1770.65	3820.77			0.582209	0.671681		0.892445	0.87285		0.623401	0.806043
	5035.32	2414.73		2324.21	346.792		2063.18	2707.82			9430.66	3928.62		5728.25	1621.93		7189.27	4242.38			0.65192	0.619329		0.711367	0.823878		0.777012	0.610396
	541.463	2988.77		3120.03	424.357		3653.35	1645.16			4014.25	5601.94		12323.8	2210.5		3564.68	7096.33			0.881146	0.652093		0.797975	0.838945		0.493858	0.811799
	5612.86	1259.33		854.2	1676.84		2679.65	418.119			8722.39	2273.67		3412.38	2172.95		7630.36	1199.42			0.608457	0.643553		0.799793	0.564434		0.740093	0.741509
	1483.08	508.451		2601.85	1714.14		798.865	1847.31			5071.42	1418.55		8818.87	3328.86		1801.92	3379.24			0.776022	0.736144		0.772182	0.661087		0.692837	0.646553
	5916	2014.8		2747.98	815.753		716.682	1321.46			10648.2	2925.76		7919.38	2869.88		6005.58	5226.04			0.642845	0.592192		0.744207	0.778667		0.893387	0.798173
	3214.23	1600.6		1165.16	939.164		1205.46	601.403			13515.8	5840.88		5694.78	1581.25		2312.41	1128.31			0.807876	0.784908		0.830149	0.627377		0.657332	0.652311
	3962.14	3311.56		2061.43	1957.77		2039.8	415.429			12754.8	3923.12		7899.82	3738.18		6715	942.143			0.762987	0.542266		0.793055	0.656287		0.767008	0.693991
	4925.09	1681.95		2633.18	2924.57		4733.35	1272.19			11351	4899.36		3898.64	3594.96		6580.7	4736.42			0.697404	0.744435		0.596869	0.551414		0.581639	0.788272
	3181.3	1224.12		3409.8	738.959		1451.21	1380.06			10029.1	3170.45		6781.7	3156.2		15131.7	1871.09			0.759183	0.721447		0.665427	0.810288		0.922658	0.575516
	3882.76	1369.07		4361.91	3343.36		3568.32	742.744			11552.5	4283.07		3833.93	10379		3650.78	1607.82			0.748448	0.757778		0.46779	0.756357		0.505711	0.684015
	2270.26	2122.87		3157.9	860.409		3545	1075.01			1164.84	7761.92		8012.13	4493.64		5005.86	3766.18			0.3391	0.785239		0.717288	0.839297		0.585422	0.777945
	4647.11	1240.5		766.667	2045.38		5762.58	1552.88			13400.2	2727.3		3346.94	3838.11		6718.13	2360.91			0.742505	0.687358		0.816702	0.652353		0.538281	0.603228
	2222.82	3579.52		4295.82	1281		4557.64	1242.84			6941.31	5709.45		9943.1	4666.12		4859.03	8157.09			0.757444	0.614648		0.698304	0.784602		0.516003	0.867782
	4007.32	2338.54		3098.15	579.619		2460.75	1997.53			7201.35	6577.36		11374.7	2151.1		3774.49	4004.94			0.64248	0.737711		0.785933	0.787741		0.605347	0.667215
	4052.59	1110.9		1238.91	1038.15		3491.67	761.156			10069	1680.41		9190.61	882.229		14380.7	1717.31			0.713021	0.602015		0.881211	0.459405		0.804633	0.692893
	2097.12	2994.1		5665.62	1233.97		1315.39	494.567			9286.76	4411.49		2701.62	5218.73		3275.24	3283.83			0.815781	0.595698		0.322881	0.808767		0.713463	0.869107
	7615.46	2655.94		2936.71	680.78		2303.86	677.574			5514.48	9807.9		7960.36	1739.06		8807.61	920.762			0.419993	0.786908		0.730505	0.718667		0.792659	0.576075
	1899.78	2898.91		4845.83	564.848		2022.94	961.774			6506.71	7311.56		15235.3	2317.78		5027.67	3895.95			0.77401	0.716084		0.758688	0.804051		0.713083	0.802012
	4247.75	1843.34		923.354	3371.78		3689.98	433.107			4540.75	5046.46		2451.78	15952.6		8697.51	1035.55			0.51667	0.732454		0.726424	0.825516		0.70212	0.705099
	6791.91	2364.95		1908.96	3174.95		1196.56	1236.55			11312.6	4370.08		2990.86	3466.19		7014.1	4407.87			0.62485	0.648859		0.610402	0.521927		0.855385	0.780925
	895.581	2338.82		1075.05	1621.22		2606.7	1152.5			6115.23	3981.05		1841.37	3223.41		6003.1	3600.5			0.872257	0.629926		0.631379	0.665358		0.697806	0.757522
	8991.27	2207.33		519.688	720.804		3398.45	2231.84			4979.13	6476.95		5578.02	2802.36		6205.6	4288.43			0.356406	0.745824		0.957436	0.79541		0.646144	0.657708
	3236.06	1352.99		773.911	2146.45		3815.66	345.625			11721.3	5394.07		2774.64	4462.74		6616.02	1241.31			0.783648	0.799469		0.781908	0.675232		0.634224	0.782206
	3136.42	1519.46		4824.49	1093.94		3035.88	604.854			12936.3	3006.81		5384.28	9217.38		8658.85	1388.33			0.80486	0.664302		0.527417	0.893909		0.740406	0.696539
	4802.04	1999.23		3355.96	1097.43		2272.66	1375.08			9917.15	6782.97		4733.28	3998.85		3359.77	1736.85			0.673757	0.772354		0.585133	0.784661		0.596505	0.558127
	9325.76	1930.01		624.1	1457.36		2610.65	2469.62			11314.5	6186.1		2227.43	4368.67		4475.62	4838.28			0.548176	0.7622		0.781135	0.749853		0.631591	0.662061
	6333.76	2370.43		285.72	1091.99		3820.59	1973.89			4325.49	6357.6		3107.02	3125.58		5273.05	791.741			0.405797	0.728412		0.916975	0.741086		0.579862	0.286278
	1987.68	1341.12		1370.69	654.292		2991.55	640.282			7189.04	6187.62		4507.46	2648.04		14390.1	1382.18			0.7834	0.821866		0.766816	0.80187		0.82789	0.683414
	2667.73	1324.04		2313.64	834.631		2219.46	1294.23			8200.57	9705.13		7759.53	2058.66		3469.71	7050.67			0.75454	0.879951		0.770317	0.711529		0.609879	0.844907
	6479.64	2432.21		669.736	808.77		973.83	744.608			11029.6	5914.12		3813.63	2404.55		3040.23	4309.6			0.62993	0.70859		0.850618	0.748307		0.757395	0.852676
	6128.42	4582.23		2671.34	1249.07		5765.58	1314			6132.67	10419.8		8124.49	4715.43		8201.08	3495.76			0.500173	0.694559		0.752558	0.790583		0.58719	0.726806
	1704.3	2407.91		1604.27	1082.36		1151.93	2066.47			7486.54	1012.36		1487.23	1755.82		3372.97	3259.65			0.814566	0.295987		0.48107	0.618642		0.745424	0.612012
	2944.52	1506		3172.18	685.568		2094.67	3338.52			6674.36	2863.66		7427.65	3221.06		6898.91	12419.6			0.693881	0.655351		0.700733	0.829073		0.767092	0.788139
	2154.51	2716.6		1621.12	743.384		1368.12	2016.98			6512.93	6396.6		6619.74	3288.98		4156.99	4096.22			0.751425	0.701905		0.803283	0.815646		0.752382	0.670062
	8623.36	2283.03		3375.01	132.48		1490.1	654.165			7460.19	6889.03		10261.8	708.602		3403.46	2026.17			0.46384	0.751088		0.758305	0.842488		0.695498	0.755939
	3243.35	1951.98		1803.08	283.905		1149.02	1168.61			9037.64	6484.62		8604.92	844.524		4273.9	979.522			0.735905	0.795354		0.82676	0.748407		0.788118	0.455988
	2336.33	2419.03		1840.14	521.82		4105.27	923.173			4959.94	8758.55		4098.49	2688.09		2308.73	6755			0.679791	0.783582		0.690141	0.837435		0.359951	0.882452
	4885.02	3624.75		771.92	1839.42		5381.09	4274.13			7937.06	5236.05		2061.95	3546.18		14468.3	7524.36			0.619015	0.590923		0.727609	0.658456		0.728904	0.637739
	3337.28	745.537		1412.18	291.961		2884.44	1469.61			7406.34	2736.39		2624.25	1394.88		6404.33	3144.52			0.689371	0.785884		0.650141	0.826918		0.68947	0.681498
	3318.31	2288.79		2625.36	1260.4		3862.07	1587.78			14066.4	4578.69		12094	3611.69		2915.69	4371.61			0.826276	0.66672		0.821639	0.741302		0.430185	0.733566
	2882.75	2576.74		1204.69	332.959		2207.72	3156.69			10846.1	5490.98		5839.49	1413.53		9715.59	3714.31			0.790023	0.680611		0.82898	0.809355		0.81484	0.540578
	2502.91	4952.47		1448.31	1523.41		1642.75	1334.22			6892.63	3739.23		4680.01	4074.96		3559.5	3845.08			0.733607	0.430207		0.763669	0.729417		0.684223	0.742393
	4148.33	2895.03		1337.64	826.411		2488.45	1795.54			11719.4	10541.5		4605.93	2023.16		8634.94	3050.39			0.738568	0.784541		0.774943	0.709988		0.776286	0.629474
	1472.4	1663.26		1316.16	1332.89		4025.84	578.291			5040.88	3488.66		4924.73	2487.06		8304.18	2207.73			0.773939	0.677158		0.789106	0.651071		0.673493	0.792431
	6868.89	4394.85		1423.49	623.744		2449.56	1070.85			5569.91	9533.66		4266.61	2082.47		8766.44	4540.42			0.447785	0.684471		0.749831	0.769514		0.781602	0.809161
	5254.52	2011.27		1710.74	554.972		1577.03	1366.83			12602.4	2563.73		4484.01	7303.19		5856.57	5737.78			0.705743	0.560378		0.72384	0.929376		0.787851	0.807614
	3421.18	3536.17		2472.7	845.636		1017.85	2876.91			6842.54	5623.73		5602.02	3777.62		3178.48	2098.28			0.666672	0.613951		0.693773	0.817091		0.757442	0.421749
	4710.34	4685.62		451.903	1316.8		655.162	1649.45			12449	3103.18		4288.63	2549.1		1132.07	2419.76			0.725494	0.400721		0.904673	0.65938		0.633421	0.59465
	4163.45	1079.83		1790.54	1279.62		2067.17	903.693			6963.61	3715.94		6655.23	1841.87		3962.26	5636.33			0.625826	0.774837		0.787995	0.59006		0.657153	0.861821
	3319.57	2503.55		1535.25	851.818		3182.06	1647.97			12946.9	3930.84		1832.25	2521.46		10445.8	6102.37			0.795926	0.610911		0.544098	0.747481		0.766503	0.787369
	8251.62	1267.08		1759.38	418.183		1720.45	435.96			9555.58	4680.91		3362.88	2111.47		4270.73	2087.45			0.536613	0.786973		0.656523	0.835739		0.720196	0.836942
	1578.01	2478.28		2448.95	2133.44		1698.11	1343			7666.42	11076.5		2134.78	6910.88		2480.65	3408.36			0.829302	0.817165		0.46573	0.764113		0.593632	0.717344
	4245.08	1853.18		3405.79	480.495		1574.74	292.836			11848.3	1841.71		5523.49	2119.03		6737.85	935.714			0.736222	0.498448		0.618582	0.815161		0.810559	0.761641
	1472.85	775.98		2504.39	739		4705.81	2135.27			8787.62	2203.24		3858.89	3937.27		6998.31	5431.64			0.856454	0.739536		0.606431	0.841968		0.597936	0.717814
	2058.02	1967.36		1235.2	611.4		2709.47	641.919			5838.35	6064.33		4298.38	2274.25		3561.67	2846.39			0.739372	0.755051		0.776782	0.788124		0.567947	0.81598
	7392.94	777.375		437.909	468.375		1779.47	2318.53			8707.25	3113		2257.84	2026.08		6587.07	4646			0.540817	0.80018		0.837556	0.812234		0.787311	0.667094
	3408.02	1272.32		1437.46	2019.15		3313.5	1211.25			10238.5	2819.45		3909.24	3656.97		4174.62	4210.72			0.750264	0.689053		0.731149	0.644272		0.557499	0.776603
	5330.43	3056.74		1907.52	982.488		548.714	1254.92			6468.26	6304.34		5692.62	2613.43		1512.43	1073.69			0.548218	0.673463		0.749016	0.729417		0.733782	0.461086
	5082.68	2149.44		2096.32	364.273		1863.2	991.185			7541.61	2593.95		2509.19	2192.98		8459.18	6993.21			0.597389	0.546856		0.544823	0.857553		0.819499	0.87586
	2748.72	1435.8		1585.58	2433.51		902.948	1292.05			11505.3	4375.59		5721.96	8261.9		3644.7	2755.88			0.807162	0.752933		0.783022	0.772471		0.801447	0.680811
	3317.66	996.848		5018.06	494.893		3655.91	2713.82			5052.76	3084.27		15586.1	2733.35		2577.7	5825.24			0.603645	0.755742		0.756454	0.846699		0.413517	0.682187
	769.47	3301.3		2940.49	1899.56		2663.6	1526.23			3038.76	7094.02		12860	2019.47		5461.69	5951.56			0.797945	0.682424		0.813899	0.515298		0.672184	0.79884

## Sheet: Figure sup2
	Figure sup 2b
	Relative Foxo1 MFI / Relative pAKT MFI
	CD4N			CD8N			CD4M			CD4R			CD8M
	Foxo1	pAKT		Foxo1	pAKT		Foxo1	pAKT		Foxo1	pAKT		Foxo1	pAKT
	106.3	89.8		108.7	97.9		88.5	76.9		82.7	107.5		79.4	84.2
	92.1	101.7		105.4	106.3		87.1	90.1		76.4	116.2		85.5	95.1
	71.5	127.4		83.7	124.9		72.4	95.6		74.7	130.5		57.3	81.2
	110.2	130.3		118.6	107.2		104.8	82.2		92.1	98.8		96.2	90.7
	90.2	132		90.3	116.7		94	84.1		77	122		73.8	106.7
	89	111.2		91.6	104.7		74.9	80.7		65.8	95		57.2	84.3
	83.4	107.4		91.4	107.7		73.4	68.8		57.8	87.6		61	88.3
	87	104		85.8	101.6		83.2	66.5		64.4	90.2		72.7	79.8
	88.1	107.2		93.3	111.6		88.2	85.4		76.1	96.7		62.2	100.6
	62.2	137		66.5	116.4		62.6	78.7		61.5	96.1		52.3	94.6
	56.3	181.8		56.2	129.8		72.4	106.2		70.1	133.4		79.1	108.3
	70.6	144.7		88.9	106.9		83.1	89.4		65.6	115.1		80.8	102.7
	83.5	107.5		91.3	102.7		83.4	82.1		67	91		52.4	82.8
	48.6	163.4		46.8	121.8		77.9	101.9		67.5	122.9		62	115.8
	78.3	100.2		92.3	102.4		83.7	91.3		77.4	92.5		83.9	78.2
	82.7	101.9		82.3	101.1		89.1	88.6		68.2	113.5		63.7	107.9
	59.2	137.2		60.3	104.9		71.7	100.6		89.5	97.9		58.8	84.2
	56.7	182.8		46.3	122.9		75.6	127		90.1	142		78	114.5
	Figure sup 2f										Figure sup 2g
	Relative CD62L MFI / Relative Foxo1 MFI										Relative CD62L MFI / Relative Foxo1 MFI
	CD4N										CD8N
	pLNs			mLNs			Spleen				pLNs			mLNs			Spleen
	CD62L	Foxo1		CD62L	Foxo1		CD62L	Foxo1			CD62L	Foxo1		CD62L	Foxo1		CD62L	Foxo1
	117.4	88.9		87.3	105.5		115.8	101.3			103.1	99.5		65.3	112.9		94	109.4
	121.6	80.4		65.7	85.4		94.4	87.7			120.6	93.6		66.6	103.2		130.8	102
	71	92.2		61.3	93.8		29.9	91.6			74.2	109.3		45.6	104.3		26.1	95.3
	66.9	78.8		54.3	70.3		26.7	64.4			75.8	108.1		89.8	103.5		36.2	67.2
	48	66.7		26.9	58		29.1	57.9			86.4	95.8		73.5	108.4		56.8	67.1
	97	75.3		112.1	84.5		32.5	61.9			121.8	126.7		154.3	127.9		38.6	69.2
	92.5	72.4		54.4	72.4		18.2	50.5			144.8	88.8		72.7	89.7		32.9	53.5
	126.2	90.9		69.5	93.1		28.2	60.4			82.4	101		101	95.5		59.3	60.6
	71.19	78.6		41.07	65.07		41.46	64.16			72.02	93.85		40.13	77.99		16.87	66.2
	69.5	69.03		33.24	52.33		21.22	48.85			45.61	76.42		26.74	59.43		9.16	46.37
	64.6	65.4		82.5	63.6		46.2	56.9			87.6	94.6		89.5	83.1		19.7	48.1
	104.9	77.8		83.2	73.8		72.8	65.4			53.7	107.6		54	99.4		54.7	79.4
	75.26	84.44		77.41	83.58		58.13	67.48			99.1	103.17		98.8	102.41		81.12	87.9
	75.2	79.1		59.7	75.1		37.7	58.7			83.7	96.1		95.7	103.9		40.2	69.9
	72.4	89.2		76.8	88.5		40.7	71.8			80	116.4		66.5	107.9		44.5	89.8
	90.3	94.8		98.9	99.9		80.8	90.6			117.8	105.2		95.4	110.1		89.5	108
	72.46	68.79		75.05	69.74		30.04	48.25			80.38	100.76		88.08	82.34		73.87	65.08
	64.2	87.93		42.37	87.26		40.98	77.63			63.44	100.93		43.48	100.71		39.3	83.89
	82.6	69.94		27.34	49.65		57.35	59.09			116.65	84.91		44.71	78.56		73.07	67.73
	97.71	76.04		75.76	89.12		35.87	62.36			91.6	103.37		62.9	112.93		31.09	79.3
	Figure sup 2i										Figure sup 2j
	Relative CCR7 MFI / Relative Foxo1 MFI										Relative CCR7 MFI / Relative Foxo1 MFI
	CD4N										CD8N
	pLNs			mLNs			Spleen				pLNs			mLNs			Spleen
	CCR7	Foxo1		CCR7	Foxo1		CCR7	Foxo1			CCR7	Foxo1		CCR7	Foxo1		CCR7	Foxo1
	100.2	88.9		99.6	105.5		94.8	101.3			110.2	99.5		108.2	112.9		114.1	109.4
	90.3	80.4		86.2	85.4		90.9	87.7			98.5	93.6		104.1	103.2		101.8	102
	102.3	92.2		102.4	93.8		96.7	91.6			114	109.3		102.8	104.3		87.3	95.3
	67.3	78.8		66.9	70.3		52.4	64.4			97.7	108.1		99.1	103.5		46.8	67.2
	60.6	66.7		59	58		55.1	57.9			80.3	95.8		80.9	108.4		48.5	67.1
	64.9	75.3		70.6	84.5		35.8	61.9			97.1	126.7		99.5	127.9		35.6	69.2
	70.4	72.4		59.4	72.4		20.1	50.5			78.5	88.8		73.7	89.7		27.9	53.5
	73.3	90.9		69.7	93.1		31	60.4			79.6	101		75.2	95.5		37.7	60.6
	85.89	78.6		51.18	65.07		45.3	64.16			85.49	93.85		55.57	77.99		44.34	66.2
	79.17	69.03		46.25	52.33		34.74	48.85			56.1	76.42		45.45	59.43		21.67	46.37
	62.6	65.4		62.7	63.6		34	56.9			83.1	94.6		58.3	83.1		16.9	48.1
	91.2	77.8		79	73.8		57.4	65.4			104.8	107.6		107.8	99.4		87.2	79.4
	92.29	84.44		87.85	83.58		68.91	67.48			116.05	103.17		110.16	102.41		97.98	87.9
	75.8	79.1		65.9	75.1		42.5	58.7			83.7	96.1		86.9	103.9		51.6	69.9
	86.2	89.2		91.3	88.5		57.4	71.8			96.5	116.4		93.8	107.9		60.4	89.8
	100.1	94.8		106.2	99.9		88.6	90.6			99	105.2		110.9	110.1		98.6	108
	57.62	68.79		60.51	69.74		30.38	48.25			53.12	100.76		59.24	82.34		50.37	65.08
	86.46	87.93		79.68	87.26		65.2	77.63			99.84	100.93		99.67	100.71		70.31	83.89
	69.67	69.94		33.3	49.65		54.54	59.09			79.95	84.91		69.35	78.56		53.62	67.73
	72.47	76.04		78.41	89.12		37.85	62.36			89.92	103.37		94.82	112.93		47.85	79.3

[truncated: 9 more sheets: Figure sup3, Figure sup4, Figure sup5, Figure sup6, Figure sup7, Figure sup8, Figure sup9, Figure sup10, Figure sup11]
